# Supplementary material for: Trimethyl­phenyl­ammonium dibromidotriphenyl­stannate(IV)
Source: Acta Crystallogr Sect E Struct Rep Online. 2009 Jun 6;65(Pt 7):m714. doi: 10.1107/S1600536809019722 (PMC2969208; doi:10.1107/S1600536809019722)
Supplement: Supplementary file 1 [file e-65-0m714-sup1.cif]

##############################################################################
###                                                                        ###
###        Electronic paper (Acta Crystallographica Section E)             ###
###                                                                        ###
##############################################################################
#                                                                            #
# This CIF contains the data in a paper accepted for publication in Acta     #
# Crystallographica Section E. It conforms to the requirements of Notes      #
# for Authors for Section E, and has been peer reviewed under the auspices   #
# of the IUCr Commission on Journals.                                        #
#                                                                            #
# Full details of the Crystallographic Information File format               #
# are given in the paper "The Crystallographic Information File (CIF):       #
# a New Standard Archive File for Crystallography" by S. R. Hall, F. H.      #
# Allen and I. D. Brown [Acta Cryst. (1991), A47, 655-685].                  #
#                                                                            #
# The current version of the core CIF dictionary is obtainable from          #
# ftp://ftp.iucr.org/pub/cif_core.dic. The current version number is 2.4.    #
#                                                                            #
# Software is freely available for graphical display of the structure(s) in  #
# this CIF.  For information consult the CIF home page http://www.iucr.org/  #
# cif/home.html                                                              #
#                                                                            #
# This file may be used for bona fide research purposes within the           #
# scientific community so long as proper attribution is given to the journal # 
# article from which it was obtained.                                        #
#                                                                            #
##############################################################################
                                             
data_global
_audit_creation_method     SHELXL-97
_journal_date_recd_electronic     2009-05-19
_journal_date_accepted     2009-05-25
_journal_name_full     'Acta Crystallographica, Section E'
_journal_year     2009
_journal_volume     65
_journal_issue      7
_journal_page_first     m714
_journal_page_last     m714
_journal_paper_category     QM
_journal_coeditor_code     TK2456
_publ_contact_author
;
Dr. Seik Weng Ng
Department of Chemistry
University of Malaya
50603 Kuala Lumpur
Malaysia
;
_publ_contact_author_email     seikweng@um.edu.my
_publ_contact_author_fax     '03 7967 4193'
_publ_contact_author_phone     '03 7967 6778'
_publ_section_title
;
Trimethylphenylammonium dibromidotriphenylstannate(IV)
;
loop_
    _publ_author_name
    _publ_author_address
    'Yap, Quai Ling'
;
Department of Chemistry
University of Malaya
50603 Kuala Lumpur
Malaysia
;
    'Lo, Kong Mun'
;
Department of Chemistry
University of Malaya
50603 Kuala Lumpur
Malaysia
;
    'Ng, Seik Weng'
;
Department of Chemistry
University of Malaya
50603 Kuala Lumpur
Malaysia
;
_publ_section_synopsis     .
data_I
_audit_creation_method     SHELXL-97
_chemical_name_systematic
;
Trimethylphenylammonium dibromidotriphenylstannate(IV)
;
_chemical_name_common     ?
_chemical_formula_moiety     'C9 H14 N +, C18 H15 Br2 Sn -'
_chemical_formula_sum     'C27 H29 Br2 N Sn'
_chemical_formula_iupac     '(C9 H14 N) [Sn Br2 (C6 H5)3]'
_chemical_formula_weight     646.02
_chemical_melting_point     ?
_symmetry_cell_setting     Monoclinic
_symmetry_space_group_name_H-M     'P 21'
_symmetry_space_group_name_Hall     'P 2yb'
loop_
    _symmetry_equiv_pos_as_xyz
    'x, y, z'
    '-x, y+1/2, -z'
_cell_length_a     9.00100(10)
_cell_length_b     16.7778(2)
_cell_length_c     9.24480(10)
_cell_angle_alpha     90
_cell_angle_beta     111.0030(10)
_cell_angle_gamma     90
_cell_volume     1303.37(3)
_cell_formula_units_Z     2
_cell_measurement_reflns_used     9930
_cell_measurement_theta_min     2.4
_cell_measurement_theta_max     28.3
_cell_measurement_temperature     100(2)
_exptl_crystal_description     Block
_exptl_crystal_colour     Colorless
_exptl_crystal_size_max     0.30
_exptl_crystal_size_mid     0.25
_exptl_crystal_size_min     0.20
_exptl_crystal_density_diffrn     1.646
_exptl_crystal_density_meas     ?
_exptl_crystal_density_method     'not measured'
_exptl_crystal_F_000     636
_exptl_absorpt_coefficient_mu     4.060
_exptl_absorpt_correction_type     Multi-scan
_exptl_absorpt_process_details     '(SADABS; Sheldrick, 1996)'
_exptl_absorpt_correction_T_min     0.567
_exptl_absorpt_correction_T_max     0.746
_diffrn_ambient_temperature     100(2)
_diffrn_radiation_type     MoK\a
_diffrn_radiation_wavelength     0.71073
_diffrn_radiation_source     'fine-focus sealed tube'
_diffrn_radiation_monochromator     graphite
_diffrn_measurement_device_type     'Bruker SMART APEX'
_diffrn_measurement_method     \w
_diffrn_detector_area_resol_mean     ?
_diffrn_reflns_number     12525
_diffrn_reflns_av_R_equivalents     0.012
_diffrn_reflns_av_sigmaI/netI     0.016
_diffrn_reflns_theta_min     2.4
_diffrn_reflns_theta_max     27.5
_diffrn_reflns_theta_full     27.50
_diffrn_measured_fraction_theta_max     1.000
_diffrn_measured_fraction_theta_full     1.000
_diffrn_reflns_limit_h_min     -11
_diffrn_reflns_limit_h_max     11
_diffrn_reflns_limit_k_min     -21
_diffrn_reflns_limit_k_max     21
_diffrn_reflns_limit_l_min     -12
_diffrn_reflns_limit_l_max     12
_diffrn_standards_number     0
_diffrn_standards_interval_count     0
_diffrn_standards_interval_time     0
_diffrn_standards_decay_%     0
_reflns_number_total     5966
_reflns_number_gt     5889
_reflns_threshold_expression     I>2\s(I)
_refine_ls_structure_factor_coef     Fsqd
_refine_ls_matrix_type     full
_refine_ls_R_factor_all     0.016
_refine_ls_R_factor_gt     0.016
_refine_ls_wR_factor_gt     0.042
_refine_ls_wR_factor_ref     0.042
_refine_ls_goodness_of_fit_ref     1.06
_refine_ls_restrained_S_all     1.06
_refine_ls_number_reflns     5966
_refine_ls_number_parameters     280
_refine_ls_number_restraints     1
_refine_ls_hydrogen_treatment     constr
_refine_ls_weighting_scheme     calc
_refine_ls_weighting_details
          'calc w=1/[\s^2^(Fo^2^)+(0.0283P)^2^+0.211P] where P=(Fo^2^+2Fc^2^)/3'
_atom_sites_solution_hydrogens     geom
_atom_sites_solution_primary     direct
_atom_sites_solution_secondary     difmap
_refine_ls_shift/su_max     0.001
_refine_ls_shift/su_mean     0.001
_refine_diff_density_max     0.380
_refine_diff_density_min     -0.223
_refine_ls_extinction_method     none
_refine_ls_extinction_coef     ?
_refine_ls_abs_structure_details     'Flack (1983), 2872 Friedel pairs'
_refine_ls_abs_structure_Flack     0.011(3)
loop_
    _atom_type_symbol
    _atom_type_description
    _atom_type_scat_dispersion_real
    _atom_type_scat_dispersion_imag
    _atom_type_scat_source
    'C' 'C' 0.0033 0.0016
                         'International Tables Vol C Tables 4.2.6.8 and 6.1.1.4'
    'H' 'H' 0.0000 0.0000
                         'International Tables Vol C Tables 4.2.6.8 and 6.1.1.4'
    'N' 'N' 0.0061 0.0033
                         'International Tables Vol C Tables 4.2.6.8 and 6.1.1.4'
    'Br' 'Br' -0.2901 2.4595
                         'International Tables Vol C Tables 4.2.6.8 and 6.1.1.4'
    'Sn' 'Sn' -0.6537 1.4246
                         'International Tables Vol C Tables 4.2.6.8 and 6.1.1.4'
_computing_data_collection     'APEX2 (Bruker, 2007)'
_computing_cell_refinement     'SAINT (Bruker, 2007)'
_computing_data_reduction     'SAINT (Bruker, 2007)'
_computing_structure_solution     'SHELXS97 (Sheldrick, 2008)'
_computing_structure_refinement     'SHELXL97 (Sheldrick, 2008)'
_computing_molecular_graphics     'X-SEED (Barbour, 2001)'
_computing_publication_material     'pubCIF (Westrip, 2009)'
loop_
    _atom_site_type_symbol
    _atom_site_label
    _atom_site_fract_x
    _atom_site_fract_y
    _atom_site_fract_z
    _atom_site_U_iso_or_equiv
    _atom_site_adp_type
    _atom_site_calc_flag
    _atom_site_refinement_flags
    _atom_site_occupancy
    _atom_site_disorder_assembly
    _atom_site_disorder_group
    Sn Sn1 0.800735(16) 0.499537(6) 0.968485(15) 0.01425(4) Uani d . 1 . .
    Br Br1 0.50474(2) 0.441885(12) 0.78666(2) 0.01891(5) Uani d . 1 . .
    Br Br2 1.10719(2) 0.544697(12) 1.14791(2) 0.01839(5) Uani d . 1 . .
    N N1 0.4280(2) 0.36054(11) 1.3067(2) 0.0184(3) Uani d . 1 . .
    C C1 0.8550(2) 0.52187(12) 0.7653(2) 0.0173(4) Uani d . 1 . .
    C C2 0.7539(3) 0.56900(13) 0.6462(3) 0.0213(4) Uani d . 1 . .
    H H2 0.6596 0.5903 0.6549 0.026 Uiso calc R 1 . .
    C C3 0.7901(3) 0.58504(15) 0.5146(3) 0.0254(5) Uani d . 1 . .
    H H3 0.7209 0.6175 0.4346 0.030 Uiso calc R 1 . .
    C C4 0.9258(3) 0.55404(16) 0.4999(3) 0.0273(5) Uani d . 1 . .
    H H4 0.9495 0.5649 0.4097 0.033 Uiso calc R 1 . .
    C C5 1.0273(3) 0.50715(18) 0.6166(3) 0.0292(5) Uani d . 1 . .
    H H5 1.1205 0.4855 0.6060 0.035 Uiso calc R 1 . .
    C C6 0.9933(3) 0.49146(15) 0.7499(3) 0.0250(5) Uani d . 1 . .
    H H6 1.0645 0.4600 0.8304 0.030 Uiso calc R 1 . .
    C C7 0.8524(2) 0.38465(13) 1.0804(2) 0.0157(4) Uani d . 1 . .
    C C8 0.8729(3) 0.37779(14) 1.2360(3) 0.0220(4) Uani d . 1 . .
    H H8 0.8638 0.4235 1.2931 0.026 Uiso calc R 1 . .
    C C9 0.9068(3) 0.30373(16) 1.3081(3) 0.0301(5) Uani d . 1 . .
    H H9 0.9167 0.2985 1.4135 0.036 Uiso calc R 1 . .
    C C10 0.9261(3) 0.23781(15) 1.2269(3) 0.0315(6) Uani d . 1 . .
    H H10 0.9494 0.1873 1.2764 0.038 Uiso calc R 1 . .
    C C11 0.9113(3) 0.24555(14) 1.0730(3) 0.0299(5) Uani d . 1 . .
    H H11 0.9264 0.2005 1.0176 0.036 Uiso calc R 1 . .
    C C12 0.8743(3) 0.31912(14) 0.9998(3) 0.0249(5) Uani d . 1 . .
    H H12 0.8641 0.3243 0.8944 0.030 Uiso calc R 1 . .
    C C13 0.6992(2) 0.59342(13) 1.0628(2) 0.0159(4) Uani d . 1 . .
    C C14 0.7844(3) 0.66346(13) 1.1201(2) 0.0202(4) Uani d . 1 . .
    H H14 0.8905 0.6686 1.1227 0.024 Uiso calc R 1 . .
    C C15 0.7154(3) 0.72562(13) 1.1732(3) 0.0229(4) Uani d . 1 . .
    H H15 0.7747 0.7728 1.2120 0.027 Uiso calc R 1 . .
    C C16 0.5604(3) 0.71924(14) 1.1700(3) 0.0253(5) Uani d . 1 . .
    H H16 0.5126 0.7622 1.2041 0.030 Uiso calc R 1 . .
    C C17 0.4761(3) 0.64944(15) 1.1163(3) 0.0250(5) Uani d . 1 . .
    H H17 0.3710 0.6441 1.1161 0.030 Uiso calc R 1 . .
    C C18 0.5447(2) 0.58699(13) 1.0626(2) 0.0186(4) Uani d . 1 . .
    H H18 0.4855 0.5396 1.0256 0.022 Uiso calc R 1 . .
    C C19 0.5292(2) 0.28835(13) 1.3666(2) 0.0175(4) Uani d . 1 . .
    C C20 0.6100(3) 0.28234(14) 1.5255(3) 0.0238(5) Uani d . 1 . .
    H H20 0.6051 0.3244 1.5924 0.029 Uiso calc R 1 . .
    C C21 0.6975(3) 0.21445(15) 1.5849(3) 0.0264(5) Uani d . 1 . .
    H H21 0.7536 0.2100 1.6933 0.032 Uiso calc R 1 . .
    C C22 0.7040(3) 0.15287(14) 1.4874(3) 0.0242(4) Uani d . 1 . .
    H H22 0.7628 0.1059 1.5290 0.029 Uiso calc R 1 . .
    C C23 0.6246(3) 0.15991(13) 1.3294(3) 0.0227(4) Uani d . 1 . .
    H H23 0.6302 0.1179 1.2626 0.027 Uiso calc R 1 . .
    C C24 0.5367(3) 0.22799(13) 1.2673(3) 0.0206(4) Uani d . 1 . .
    H H24 0.4826 0.2330 1.1586 0.025 Uiso calc R 1 . .
    C C25 0.2875(3) 0.35662(15) 1.3594(3) 0.0265(5) Uani d . 1 . .
    H H25A 0.3257 0.3534 1.4727 0.040 Uiso calc R 1 . .
    H H25B 0.2234 0.3094 1.3147 0.040 Uiso calc R 1 . .
    H H25C 0.2221 0.4046 1.3249 0.040 Uiso calc R 1 . .
    C C26 0.3650(3) 0.36554(15) 1.1328(3) 0.0317(6) Uani d . 1 . .
    H H26A 0.4542 0.3686 1.0958 0.048 Uiso calc R 1 . .
    H H26B 0.2985 0.4132 1.0997 0.048 Uiso calc R 1 . .
    H H26C 0.3012 0.3180 1.0894 0.048 Uiso calc R 1 . .
    C C27 0.5184(3) 0.43595(14) 1.3676(3) 0.0246(4) Uani d . 1 . .
    H H27A 0.6096 0.4394 1.3336 0.037 Uiso calc R 1 . .
    H H27B 0.5563 0.4358 1.4810 0.037 Uiso calc R 1 . .
    H H27C 0.4484 0.4819 1.3278 0.037 Uiso calc R 1 . .
loop_
    _atom_site_aniso_label
    _atom_site_aniso_U_11
    _atom_site_aniso_U_22
    _atom_site_aniso_U_33
    _atom_site_aniso_U_12
    _atom_site_aniso_U_13
    _atom_site_aniso_U_23
    Sn1 0.01733(6) 0.01231(6) 0.01367(6) 0.00070(5) 0.00626(4) 0.00004(5)
    Br1 0.01852(9) 0.01789(10) 0.01856(10) -0.00257(7) 0.00452(8) -0.00274(8)
    Br2 0.01643(9) 0.01616(10) 0.01963(10) -0.00018(7) 0.00289(7) -0.00003(8)
    N1 0.0194(8) 0.0184(9) 0.0166(8) 0.0022(7) 0.0056(7) 0.0002(7)
    C1 0.0205(9) 0.0167(10) 0.0149(9) -0.0030(7) 0.0064(7) -0.0023(7)
    C2 0.0207(10) 0.0206(10) 0.0219(10) -0.0020(8) 0.0069(8) 0.0007(8)
    C3 0.0246(11) 0.0295(12) 0.0183(10) -0.0072(9) 0.0030(8) 0.0035(9)
    C4 0.0313(12) 0.0360(13) 0.0164(10) -0.0127(10) 0.0107(9) -0.0040(9)
    C5 0.0279(11) 0.0385(13) 0.0262(11) 0.0014(11) 0.0157(9) -0.0030(11)
    C6 0.0255(10) 0.0293(13) 0.0206(10) 0.0051(9) 0.0087(8) 0.0017(9)
    C7 0.0108(8) 0.0177(9) 0.0160(9) 0.0051(7) 0.0014(7) 0.0017(8)
    C8 0.0217(10) 0.0222(11) 0.0248(11) 0.0014(8) 0.0114(9) 0.0022(9)
    C9 0.0276(12) 0.0338(13) 0.0323(13) 0.0033(10) 0.0148(10) 0.0152(11)
    C10 0.0212(10) 0.0212(11) 0.0508(16) 0.0022(9) 0.0113(11) 0.0155(11)
    C11 0.0252(11) 0.0155(10) 0.0466(15) 0.0006(9) 0.0101(11) -0.0062(11)
    C12 0.0246(11) 0.0203(11) 0.0264(11) -0.0016(8) 0.0048(9) -0.0052(9)
    C13 0.0192(9) 0.0152(9) 0.0130(8) 0.0030(7) 0.0054(7) 0.0030(8)
    C14 0.0229(10) 0.0178(10) 0.0197(10) -0.0006(8) 0.0072(8) 0.0007(8)
    C15 0.0329(12) 0.0143(10) 0.0213(10) -0.0016(8) 0.0095(9) -0.0023(8)
    C16 0.0344(12) 0.0202(11) 0.0259(11) 0.0079(9) 0.0165(10) 0.0015(9)
    C17 0.0263(11) 0.0261(11) 0.0270(11) 0.0056(9) 0.0150(9) 0.0026(9)
    C18 0.0212(9) 0.0176(10) 0.0181(9) 0.0003(8) 0.0082(8) 0.0013(8)
    C19 0.0155(9) 0.0171(10) 0.0198(10) 0.0017(7) 0.0061(8) 0.0029(8)
    C20 0.0291(11) 0.0254(11) 0.0193(11) 0.0052(9) 0.0114(9) -0.0007(9)
    C21 0.0307(12) 0.0310(13) 0.0183(10) 0.0081(10) 0.0096(9) 0.0039(9)
    C22 0.0240(10) 0.0217(11) 0.0273(11) 0.0068(8) 0.0099(9) 0.0046(9)
    C23 0.0244(10) 0.0167(10) 0.0276(11) 0.0001(8) 0.0099(9) -0.0028(9)
    C24 0.0211(10) 0.0184(10) 0.0192(10) -0.0003(8) 0.0034(8) -0.0011(8)
    C25 0.0165(10) 0.0271(12) 0.0373(13) 0.0025(9) 0.0115(9) 0.0040(10)
    C26 0.0450(14) 0.0278(13) 0.0158(10) 0.0150(10) 0.0029(10) 0.0027(9)
    C27 0.0257(10) 0.0174(10) 0.0304(11) -0.0012(8) 0.0094(9) 0.0006(9)
loop_
    _geom_bond_atom_site_label_1
    _geom_bond_atom_site_label_2
    _geom_bond_site_symmetry_2
    _geom_bond_distance
    _geom_bond_publ_flag
    Sn1 Br1 . 2.7657(2) ?
    Sn1 Br2 . 2.7667(2) ?
    Sn1 C1 . 2.137(2) ?
    Sn1 C7 . 2.158(2) ?
    Sn1 C13 . 2.156(2) ?
    N1 C27 . 1.500(3) ?
    N1 C26 . 1.503(3) ?
    N1 C19 . 1.497(3) ?
    N1 C25 . 1.511(3) ?
    C1 C2 . 1.396(3) ?
    C1 C6 . 1.399(3) ?
    C2 C3 . 1.394(3) ?
    C2 H2 . 0.9500 ?
    C3 C4 . 1.378(4) ?
    C3 H3 . 0.9500 ?
    C4 C5 . 1.382(4) ?
    C4 H4 . 0.9500 ?
    C5 C6 . 1.397(3) ?
    C5 H5 . 0.9500 ?
    C6 H6 . 0.9500 ?
    C7 C12 . 1.381(3) ?
    C7 C8 . 1.388(3) ?
    C8 C9 . 1.391(3) ?
    C8 H8 . 0.9500 ?
    C9 C10 . 1.382(4) ?
    C9 H9 . 0.9500 ?
    C10 C11 . 1.387(4) ?
    C10 H10 . 0.9500 ?
    C11 C12 . 1.389(3) ?
    C11 H11 . 0.9500 ?
    C12 H12 . 0.9500 ?
    C13 C18 . 1.395(3) ?
    C13 C14 . 1.399(3) ?
    C14 C15 . 1.390(3) ?
    C14 H14 . 0.9500 ?
    C15 C16 . 1.389(3) ?
    C15 H15 . 0.9500 ?
    C16 C17 . 1.387(4) ?
    C16 H16 . 0.9500 ?
    C17 C18 . 1.394(3) ?
    C17 H17 . 0.9500 ?
    C18 H18 . 0.9500 ?
    C19 C24 . 1.385(3) ?
    C19 C20 . 1.390(3) ?
    C20 C21 . 1.382(3) ?
    C20 H20 . 0.9500 ?
    C21 C22 . 1.386(3) ?
    C21 H21 . 0.9500 ?
    C22 C23 . 1.382(3) ?
    C22 H22 . 0.9500 ?
    C23 C24 . 1.391(3) ?
    C23 H23 . 0.9500 ?
    C24 H24 . 0.9500 ?
    C25 H25A . 0.9800 ?
    C25 H25B . 0.9800 ?
    C25 H25C . 0.9800 ?
    C26 H26A . 0.9800 ?
    C26 H26B . 0.9800 ?
    C26 H26C . 0.9800 ?
    C27 H27A . 0.9800 ?
    C27 H27B . 0.9800 ?
    C27 H27C . 0.9800 ?
loop_
    _geom_angle_atom_site_label_1
    _geom_angle_atom_site_label_2
    _geom_angle_atom_site_label_3
    _geom_angle_site_symmetry_1
    _geom_angle_site_symmetry_3
    _geom_angle
    _geom_angle_publ_flag
    C1 Sn1 C7 . . 120.02(8) ?
    C1 Sn1 C13 . . 119.42(8) ?
    C7 Sn1 C13 . . 120.54(7) ?
    C1 Sn1 Br2 . . 89.20(5) ?
    C13 Sn1 Br2 . . 91.91(5) ?
    C7 Sn1 Br2 . . 87.71(5) ?
    C1 Sn1 Br1 . . 90.06(5) ?
    C13 Sn1 Br1 . . 92.62(5) ?
    C7 Sn1 Br1 . . 88.51(5) ?
    Br1 Sn1 Br2 . . 175.151(7) ?
    C27 N1 C26 . . 107.47(18) ?
    C27 N1 C19 . . 111.54(16) ?
    C26 N1 C19 . . 112.77(17) ?
    C27 N1 C25 . . 108.64(17) ?
    C26 N1 C25 . . 107.97(18) ?
    C19 N1 C25 . . 108.32(17) ?
    C2 C1 C6 . . 118.6(2) ?
    C2 C1 Sn1 . . 120.17(15) ?
    C6 C1 Sn1 . . 121.19(15) ?
    C3 C2 C1 . . 120.5(2) ?
    C3 C2 H2 . . 119.8 ?
    C1 C2 H2 . . 119.8 ?
    C4 C3 C2 . . 120.4(2) ?
    C4 C3 H3 . . 119.8 ?
    C2 C3 H3 . . 119.8 ?
    C5 C4 C3 . . 120.0(2) ?
    C5 C4 H4 . . 120.0 ?
    C3 C4 H4 . . 120.0 ?
    C4 C5 C6 . . 120.2(2) ?
    C4 C5 H5 . . 119.9 ?
    C6 C5 H5 . . 119.9 ?
    C5 C6 C1 . . 120.4(2) ?
    C5 C6 H6 . . 119.8 ?
    C1 C6 H6 . . 119.8 ?
    C12 C7 C8 . . 120.1(2) ?
    C12 C7 Sn1 . . 120.01(15) ?
    C8 C7 Sn1 . . 119.79(15) ?
    C9 C8 C7 . . 119.7(2) ?
    C9 C8 H8 . . 120.2 ?
    C7 C8 H8 . . 120.2 ?
    C10 C9 C8 . . 120.2(2) ?
    C10 C9 H9 . . 119.9 ?
    C8 C9 H9 . . 119.9 ?
    C9 C10 C11 . . 119.8(2) ?
    C9 C10 H10 . . 120.1 ?
    C11 C10 H10 . . 120.1 ?
    C12 C11 C10 . . 120.1(2) ?
    C12 C11 H11 . . 120.0 ?
    C10 C11 H11 . . 120.0 ?
    C7 C12 C11 . . 120.0(2) ?
    C7 C12 H12 . . 120.0 ?
    C11 C12 H12 . . 120.0 ?
    C18 C13 C14 . . 118.46(19) ?
    C18 C13 Sn1 . . 120.68(16) ?
    C14 C13 Sn1 . . 120.82(14) ?
    C15 C14 C13 . . 120.7(2) ?
    C15 C14 H14 . . 119.7 ?
    C13 C14 H14 . . 119.7 ?
    C16 C15 C14 . . 120.5(2) ?
    C16 C15 H15 . . 119.8 ?
    C14 C15 H15 . . 119.8 ?
    C15 C16 C17 . . 119.3(2) ?
    C15 C16 H16 . . 120.4 ?
    C17 C16 H16 . . 120.4 ?
    C16 C17 C18 . . 120.5(2) ?
    C16 C17 H17 . . 119.8 ?
    C18 C17 H17 . . 119.8 ?
    C17 C18 C13 . . 120.6(2) ?
    C17 C18 H18 . . 119.7 ?
    C13 C18 H18 . . 119.7 ?
    C24 C19 C20 . . 121.1(2) ?
    C24 C19 N1 . . 120.93(18) ?
    C20 C19 N1 . . 117.91(19) ?
    C19 C20 C21 . . 119.2(2) ?
    C19 C20 H20 . . 120.4 ?
    C21 C20 H20 . . 120.4 ?
    C22 C21 C20 . . 120.4(2) ?
    C22 C21 H21 . . 119.8 ?
    C20 C21 H21 . . 119.8 ?
    C21 C22 C23 . . 119.8(2) ?
    C21 C22 H22 . . 120.1 ?
    C23 C22 H22 . . 120.1 ?
    C22 C23 C24 . . 120.6(2) ?
    C22 C23 H23 . . 119.7 ?
    C24 C23 H23 . . 119.7 ?
    C19 C24 C23 . . 118.8(2) ?
    C19 C24 H24 . . 120.6 ?
    C23 C24 H24 . . 120.6 ?
    N1 C25 H25A . . 109.5 ?
    N1 C25 H25B . . 109.5 ?
    H25A C25 H25B . . 109.5 ?
    N1 C25 H25C . . 109.5 ?
    H25A C25 H25C . . 109.5 ?
    H25B C25 H25C . . 109.5 ?
    N1 C26 H26A . . 109.5 ?
    N1 C26 H26B . . 109.5 ?
    H26A C26 H26B . . 109.5 ?
    N1 C26 H26C . . 109.5 ?
    H26A C26 H26C . . 109.5 ?
    H26B C26 H26C . . 109.5 ?
    N1 C27 H27A . . 109.5 ?
    N1 C27 H27B . . 109.5 ?
    H27A C27 H27B . . 109.5 ?
    N1 C27 H27C . . 109.5 ?
    H27A C27 H27C . . 109.5 ?
    H27B C27 H27C . . 109.5 ?
loop_
    _geom_torsion_atom_site_label_1
    _geom_torsion_atom_site_label_2
    _geom_torsion_atom_site_label_3
    _geom_torsion_atom_site_label_4
    _geom_torsion_site_symmetry_1
    _geom_torsion_site_symmetry_2
    _geom_torsion_site_symmetry_3
    _geom_torsion_site_symmetry_4
    _geom_torsion
    _geom_torsion_publ_flag
    C13 Sn1 C1 C2 . . . . -38.04(19) ?
    C7 Sn1 C1 C2 . . . . 143.32(15) ?
    Br2 Sn1 C1 C2 . . . . -129.79(16) ?
    Br1 Sn1 C1 C2 . . . . 55.01(16) ?
    C13 Sn1 C1 C6 . . . . 140.49(17) ?
    C7 Sn1 C1 C6 . . . . -38.1(2) ?
    Br2 Sn1 C1 C6 . . . . 48.75(17) ?
    Br1 Sn1 C1 C6 . . . . -126.46(17) ?
    C6 C1 C2 C3 . . . . 0.2(3) ?
    Sn1 C1 C2 C3 . . . . 178.79(16) ?
    C1 C2 C3 C4 . . . . 0.5(3) ?
    C2 C3 C4 C5 . . . . -0.4(4) ?
    C3 C4 C5 C6 . . . . -0.4(4) ?
    C4 C5 C6 C1 . . . . 1.1(4) ?
    C2 C1 C6 C5 . . . . -1.0(3) ?
    Sn1 C1 C6 C5 . . . . -179.56(19) ?
    C1 Sn1 C7 C12 . . . . -19.52(19) ?
    C13 Sn1 C7 C12 . . . . 161.86(15) ?
    Br2 Sn1 C7 C12 . . . . -107.26(16) ?
    Br1 Sn1 C7 C12 . . . . 69.69(16) ?
    C1 Sn1 C7 C8 . . . . 156.62(15) ?
    C13 Sn1 C7 C8 . . . . -22.00(19) ?
    Br2 Sn1 C7 C8 . . . . 68.87(15) ?
    Br1 Sn1 C7 C8 . . . . -114.17(15) ?
    C12 C7 C8 C9 . . . . -3.6(3) ?
    Sn1 C7 C8 C9 . . . . -179.74(16) ?
    C7 C8 C9 C10 . . . . 2.5(3) ?
    C8 C9 C10 C11 . . . . -0.1(3) ?
    C9 C10 C11 C12 . . . . -1.2(4) ?
    C8 C7 C12 C11 . . . . 2.3(3) ?
    Sn1 C7 C12 C11 . . . . 178.46(17) ?
    C10 C11 C12 C7 . . . . 0.1(3) ?
    C1 Sn1 C13 C18 . . . . 113.96(16) ?
    C7 Sn1 C13 C18 . . . . -67.41(18) ?
    Br2 Sn1 C13 C18 . . . . -155.88(16) ?
    Br1 Sn1 C13 C18 . . . . 22.41(16) ?
    C1 Sn1 C13 C14 . . . . -63.53(18) ?
    C7 Sn1 C13 C14 . . . . 115.10(17) ?
    Br2 Sn1 C13 C14 . . . . 26.62(16) ?
    Br1 Sn1 C13 C14 . . . . -155.09(16) ?
    C18 C13 C14 C15 . . . . -1.0(3) ?
    Sn1 C13 C14 C15 . . . . 176.54(16) ?
    C13 C14 C15 C16 . . . . -0.2(3) ?
    C14 C15 C16 C17 . . . . 1.4(3) ?
    C15 C16 C17 C18 . . . . -1.5(3) ?
    C16 C17 C18 C13 . . . . 0.4(3) ?
    C14 C13 C18 C17 . . . . 0.9(3) ?
    Sn1 C13 C18 C17 . . . . -176.66(16) ?
    C27 N1 C19 C24 . . . . -131.5(2) ?
    C26 N1 C19 C24 . . . . -10.4(3) ?
    C25 N1 C19 C24 . . . . 109.0(2) ?
    C27 N1 C19 C20 . . . . 51.2(2) ?
    C26 N1 C19 C20 . . . . 172.2(2) ?
    C25 N1 C19 C20 . . . . -68.3(2) ?
    C24 C19 C20 C21 . . . . -0.8(3) ?
    N1 C19 C20 C21 . . . . 176.6(2) ?
    C19 C20 C21 C22 . . . . -0.4(4) ?
    C20 C21 C22 C23 . . . . 1.1(4) ?
    C21 C22 C23 C24 . . . . -0.7(4) ?
    C20 C19 C24 C23 . . . . 1.1(3) ?
    N1 C19 C24 C23 . . . . -176.13(19) ?
    C22 C23 C24 C19 . . . . -0.4(3) ?
