# Supplementary material for: Trimethyl­phenyl­ammonium dibromidotriphenyl­stannate(IV)
Source: Acta Crystallogr Sect E Struct Rep Online. 2009 Jun 6;65(Pt 7):m714. doi: 10.1107/S1600536809019722 (PMC2969208; doi:10.1107/S1600536809019722)
Supplement: Supplementary file 2 [file e-65-0m714-Isup2.hkl]

# 
# h,k,l, Fc-squared, Fo-squared, sigma(Fo-squared) and status flag 
# 
data_I
_shelx_title '  P21' 
_shelx_refln_list_code          4 
_shelx_F_calc_maximum      193.44 
_exptl_crystal_F_000       636.00 
_reflns_d_resolution_high  0.7697 
 
loop_ 
 _symmetry_equiv_pos_as_xyz 
 'x, y, z' 
 '-x, y+1/2, -z' 
 
_cell_length_a     9.0010 
_cell_length_b    16.7778 
_cell_length_c     9.2448 
_cell_angle_alpha  90.000 
_cell_angle_beta  111.003 
_cell_angle_gamma  90.000 
 
_shelx_F_squared_multiplier     1.000 
 
loop_ 
 _refln_index_h 
 _refln_index_k 
 _refln_index_l 
 _refln_F_squared_calc 
 _refln_F_squared_meas 
 _refln_F_squared_sigma 
 _refln_observed_status 
   1 -21   0      114.33      121.22     11.86 o 
   2 -21   0      198.92      234.38     17.85 o 
   0 -20   0     3894.98     3997.56     75.85 o 
   1 -20   0      269.38      275.55     12.94 o 
   2 -20   0      769.78      805.48     25.92 o 
   3 -20   0     1769.45     1729.28     41.34 o 
   4 -20   0      110.19      111.30     14.91 o 
   1 -19   0      588.65      637.64     23.25 o 
   2 -19   0      579.23      550.38     26.02 o 
   3 -19   0      563.50      536.18     22.77 o 
   4 -19   0     1473.69     1454.19     36.62 o 
   5 -19   0       84.39       83.29     13.11 o 
   0 -18   0     6284.41     6178.38    107.08 o 
   1 -18   0       90.86       98.38     11.63 o 
   2 -18   0      129.75      130.32      8.82 o 
   3 -18   0     2761.95     2703.00     65.85 o 
   4 -18   0      861.51      812.71     25.88 o 
   5 -18   0      731.63      692.37     17.03 o 
   6 -18   0      590.93      579.70     16.61 o 
   1 -17   0     2185.55     2147.64     44.32 o 
   2 -17   0      615.77      585.28     14.25 o 
   3 -17   0      922.65      868.69     17.48 o 
   4 -17   0     1074.77     1032.09     24.47 o 
   5 -17   0      131.30      130.32     14.46 o 
   6 -17   0      575.84      557.45     15.73 o 
   1 -16   0      652.37      635.78     14.69 o 
   2 -16   0        2.15        2.89      5.56 o 
   3 -16   0     2933.77     2820.75     30.59 o 
   4 -16   0     1635.78     1590.02     28.74 o 
   5 -16   0      548.94      509.36     23.34 o 
   6 -16   0     1505.62     1422.73     24.75 o 
   7 -16   0     1704.27     1706.16     28.75 o 
   1 -15   0     3022.78     2906.48     38.20 o 
   2 -15   0     3415.31     3253.05     51.49 o 
   3 -15   0      681.89      656.89     14.11 o 
   4 -15   0     1039.25     1005.50     18.35 o 
   5 -15   0       52.29       58.27      8.28 o 
   6 -15   0      962.82      895.04     18.22 o 
   7 -15   0      405.46      392.36     13.89 o 
   1 -14   0     4574.25     4403.09     53.55 o 
   2 -14   0     1107.62     1069.85     19.12 o 
   3 -14   0     1699.91     1580.60     23.50 o 
   4 -14   0     4865.25     4646.89     45.90 o 
   5 -14   0     2484.93     2409.89     33.49 o 
   6 -14   0     1997.12     1918.29     29.13 o 
   7 -14   0     1045.29     1012.15     24.78 o 
   8 -14   0      674.86      673.93     17.22 o 
   1 -13   0     3982.11     3773.22     46.25 o 
   2 -13   0     2521.82     2401.67     33.97 o 
   3 -13   0      258.72      235.36      8.69 o 
   4 -13   0     1600.40     1560.90     18.55 o 
   5 -13   0        6.67       19.60     11.27 o 
   6 -13   0      908.06      879.64     17.32 o 
   7 -13   0       10.71       14.38      6.57 o 
   8 -13   0     1272.78     1188.74     28.96 o 
   1 -12   0     2692.09     2583.68     26.50 o 
   2 -12   0     5067.76     4900.03     47.35 o 
   3 -12   0      839.94      798.89     11.41 o 
   4 -12   0     3012.56     2932.25     30.24 o 
   5 -12   0     6750.03     6520.77     76.15 o 
   6 -12   0     1495.20     1427.61     23.01 o 
   7 -12   0     1044.00      981.85     18.85 o 
   8 -12   0     1983.11     1926.35     30.16 o 
   9 -12   0      434.55      422.88     14.53 o 
   1 -11   0     9500.73     9164.24    154.72 o 
   2 -11   0     4711.17     4551.98     43.42 o 
   3 -11   0       66.20       67.42      3.90 o 
   4 -11   0      986.74      958.37     12.75 o 
   5 -11   0       44.36       54.28      6.06 o 
   6 -11   0      110.90      113.00      7.11 o 
   7 -11   0       87.77       94.80     17.25 o 
   8 -11   0     1443.96     1360.04     23.77 o 
   9 -11   0     1214.23     1199.00     23.38 o 
   0 -10   0     1088.90      992.85     22.39 o 
   1 -10   0     1372.91     1340.34     18.32 o 
   2 -10   0     9297.84     9159.41     83.10 o 
   3 -10   0      751.85      699.67      9.85 o 
   4 -10   0      312.39      314.82      6.98 o 
   5 -10   0    13392.00    13237.28    145.07 o 
   6 -10   0      347.64      321.05     10.37 o 
   7 -10   0       63.40       57.65      6.41 o 
   8 -10   0     2977.57     2951.51     40.53 o 
   9 -10   0      139.75      156.08     10.09 o 
   1  -9   0     8144.55     8147.55     89.82 o 
   2  -9   0     4178.76     4039.06     47.87 o 
   3  -9   0      212.26      181.55      5.09 o 
   4  -9   0     1721.37     1672.95     18.33 o 
   5  -9   0      477.74      491.09      8.60 o 
   6  -9   0      358.18      333.99     10.05 o 
   7  -9   0      227.21      211.23      9.27 o 
   8  -9   0      577.26      570.39     27.42 o 
   9  -9   0     1112.79     1127.60     21.46 o 
   0  -8   0      377.20      380.26     12.46 o 
   1  -8   0     4998.69     5067.44     56.83 o 
   2  -8   0     9240.09     9000.01     98.81 o 
   3  -8   0      480.44      465.58      7.22 o 
   4  -8   0     2331.78     2287.27     23.34 o 
   5  -8   0    11770.25    11843.34    145.31 o 
   6  -8   0      182.48      170.87      9.66 o 
   7  -8   0       86.27       82.62      6.64 o 
   8  -8   0     4077.97     3968.06     50.50 o 
   9  -8   0      370.61      384.05     13.30 o 
  10  -8   0       93.70       84.14     13.36 o 
   1  -7   0     2972.52     2825.05     36.62 o 
   2  -7   0     9872.07    10327.43     92.39 o 
   3  -7   0     3191.69     3278.56     38.47 o 
   4  -7   0     1985.66     1919.77     19.90 o 
   5  -7   0      782.41      777.66      8.54 o 
   6  -7   0     2954.29     2845.96     36.28 o 
   7  -7   0      547.39      557.39     24.59 o 
   8  -7   0      738.09      727.70     15.45 o 
   9  -7   0     1335.12     1303.86     22.83 o 
  10  -7   0      189.18      173.23     10.82 o 
   0  -6   0     2882.78     2993.39     34.01 o 
   1  -6   0    14080.88    14294.29    305.87 o 
   2  -6   0     9439.59     9415.22     89.22 o 
   3  -6   0      448.85      446.35     12.53 o 
   4  -6   0     6313.69     6401.16     50.05 o 
   5  -6   0     8774.27     8651.47     67.29 o 
   6  -6   0     2577.30     2467.10     25.23 o 
   7  -6   0     1317.69     1296.03     20.47 o 
   8  -6   0     1382.15     1416.96     33.20 o 
   9  -6   0     1724.54     1689.09     26.90 o 
  10  -6   0      325.89      316.58     13.42 o 
   1  -5   0     3999.54     3799.72     34.91 o 
   2  -5   0     1896.13     1836.53     22.69 o 
   3  -5   0     4312.60     4282.13     33.73 o 
   4  -5   0     5186.49     5175.05     40.85 o 
   5  -5   0       93.27      106.64      3.51 o 
   6  -5   0     3950.58     3968.51     32.80 o 
   7  -5   0      933.76      916.40     12.59 o 
   8  -5   0     1142.96     1155.46     29.22 o 
   9  -5   0     1112.33     1111.53     20.41 o 
  10  -5   0        9.38        3.86      6.96 o 
   0  -4   0    12731.14    12488.49    143.92 o 
   1  -4   0    22659.09    22813.08    251.86 o 
   2  -4   0     2404.09     2444.55     19.63 o 
   3  -4   0     5179.93     5177.21     40.36 o 
   4  -4   0     8447.32     8394.64     74.47 o 
   5  -4   0     1193.75     1201.57     11.63 o 
   6  -4   0     3954.67     4019.89     33.18 o 
   7  -4   0     2494.07     2445.25     25.69 o 
   8  -4   0      636.81      628.77     11.03 o 
   9  -4   0     2218.29     2179.48     31.77 o 
  10  -4   0     1432.99     1419.65     24.50 o 
   1  -3   0     5815.45     5219.79    284.64 o 
   2  -3   0     3040.67     3253.48     25.65 o 
   3  -3   0     7129.46     7292.17     56.36 o 
   4  -3   0     5298.70     5174.12     40.72 o 
   5  -3   0      480.22      513.66      6.45 o 
   6  -3   0     4948.94     4981.03     46.58 o 
   7  -3   0     3450.79     3386.79     33.71 o 
   8  -3   0      131.92      132.91      5.73 o 
   9  -3   0      853.47      796.20     16.66 o 
  10  -3   0      298.71      302.36     12.32 o 
   0  -2   0    21817.37    20245.45    256.03 o 
   1  -2   0     8364.76     8748.20     76.57 o 
   2  -2   0     3566.67     3722.22     33.65 o 
   3  -2   0    15590.01    15977.38    145.36 o 
   4  -2   0     1261.65     1201.05     14.29 o 
   5  -2   0      352.50      375.84      7.99 o 
   6  -2   0     2833.36     2865.50     35.86 o 
   7  -2   0     2801.46     2779.63     34.84 o 
   8  -2   0      418.07      371.94      8.89 o 
   9  -2   0     1000.02     1007.15     15.02 o 
  10  -2   0     2635.52     2689.34     37.96 o 
   1  -1   0     8008.73     8469.31     61.21 o 
   2  -1   0     3711.62     3945.61     35.48 o 
   3  -1   0    11236.01    11218.54    161.79 o 
   4  -1   0    11121.63    11461.06    125.27 o 
   5  -1   0      223.50      251.40     13.70 o 
   6  -1   0     4203.28     4213.90     93.54 o 
   7  -1   0     4039.34     3941.00     83.77 o 
   8  -1   0      316.68      317.35     10.10 o 
   9  -1   0      325.53      303.08     10.82 o 
  10  -1   0      260.67      287.65      9.85 o 
   1   0   0      105.49      106.00      4.01 o 
   2   0   0      877.53      867.32      9.12 o 
   3   0   0    24904.64    25830.48    257.62 o 
   4   0   0      877.62      931.90     21.73 o 
   5   0   0     2370.58     2395.92     29.08 o 
   6   0   0      570.19      616.83     11.45 o 
   7   0   0     3359.52     3404.48     41.34 o 
   8   0   0      174.78      184.32      8.80 o 
   9   0   0      138.45      121.04     14.21 o 
  10   0   0     4507.98     4536.65     70.48 o 
   1   1   0     8337.04     8974.10    104.85 o 
   2   1   0     4517.64     4797.44     45.12 o 
   3   1   0    12215.46    12523.97    173.80 o 
   4   1   0    11308.18    11537.58    106.94 o 
   5   1   0      286.73      317.76      5.48 o 
   6   1   0     4272.69     4370.83     41.46 o 
   7   1   0     4052.88     4080.99     39.67 o 
   8   1   0      417.77      420.43     11.16 o 
   9   1   0      328.01      318.29     10.98 o 
  10   1   0      188.47      232.22     11.16 o 
   0   2   0    22371.59    20197.58    439.47 o 
   1   2   0     7088.41     7372.95     54.26 o 
   2   2   0     2959.27     3151.12     25.73 o 
   3   2   0    15436.87    15884.87    175.46 o 
   4   2   0     1861.83     1843.29     19.16 o 
   5   2   0      209.37      246.34      5.37 o 
   6   2   0     3228.45     3345.18     29.04 o 
   7   2   0     3167.83     3197.92     39.17 o 
   8   2   0      273.03      259.18      9.42 o 
   9   2   0      904.45      930.49     17.51 o 
  10   2   0     2711.79     2713.68     53.03 o 
   1   3   0     6603.35     6559.55     54.81 o 
   2   3   0     2811.35     3041.75     24.91 o 
   3   3   0     6388.80     6596.49     53.65 o 
   4   3   0     4964.42     4947.73     40.40 o 
   5   3   0      541.87      600.29      7.43 o 
   6   3   0     4632.45     4733.06     39.74 o 
   7   3   0     3254.09     3243.57     33.72 o 
   8   3   0      222.64      199.33     13.44 o 
   9   3   0      866.22      850.98     24.35 o 
  10   3   0      319.79      329.55     18.38 o 
   0   4   0    13238.12    13420.10    239.00 o 
   1   4   0    21086.50    21656.94    380.71 o 
   2   4   0     2540.27     2644.08     21.87 o 
   3   4   0     5571.60     5646.80     45.43 o 
   4   4   0     9220.44     9420.49     75.68 o 
   5   4   0     1148.27     1176.35     11.79 o 
   6   4   0     4122.66     4260.56     36.05 o 
   7   4   0     2846.84     2828.90     57.27 o 
   8   4   0      531.47      529.34     12.99 o 
   9   4   0     2121.97     2107.14     43.01 o 
  10   4   0     1422.22     1488.42     36.12 o 
   1   5   0     4523.88     4411.23     51.03 o 
   2   5   0     2312.63     2331.47     32.11 o 
   3   5   0     4202.11     4331.14     35.33 o 
   4   5   0     4925.59     4986.71     40.79 o 
   5   5   0      105.98      123.45      4.21 o 
   6   5   0     3444.17     3575.89     30.74 o 
   7   5   0      832.10      844.05     13.70 o 
   8   5   0     1305.74     1293.66     22.48 o 
   9   5   0     1057.95     1043.46     27.51 o 
  10   5   0        5.04        1.51     10.62 o 
   0   6   0     2683.93     2937.64     54.75 o 
   1   6   0    13324.46    13867.76    300.02 o 
   2   6   0     9291.10     9596.00    137.31 o 
   3   6   0      580.33      582.59      7.34 o 
   4   6   0     6399.64     6694.89     54.08 o 
   5   6   0     8839.00     8946.79     71.82 o 
   6   6   0     3046.23     3026.04     44.89 o 
   7   6   0     1477.93     1436.92     23.19 o 
   8   6   0     1448.65     1470.71     24.75 o 
   9   6   0     1599.94     1630.98     27.50 o 
  10   6   0      299.89      330.66     19.52 o 
   1   7   0     2967.97     2849.45     29.07 o 
   2   7   0    11350.33    11985.98    121.90 o 
   3   7   0     2565.68     2698.91     26.49 o 
   4   7   0     1813.11     1822.45     19.14 o 
   5   7   0      843.37      847.46      9.27 o 
   6   7   0     2577.69     2547.78     34.81 o 
   7   7   0      406.32      410.82     12.18 o 
   8   7   0      854.00      879.02     18.27 o 
   9   7   0     1350.21     1431.60     25.74 o 
  10   7   0      207.05      203.54     14.48 o 
   0   8   0       81.94       96.71      8.24 o 
   1   8   0     4831.67     5056.00     54.84 o 
   2   8   0     9019.31     9011.75     83.49 o 
   3   8   0      300.39      312.82      7.89 o 
   4   8   0     2432.60     2423.53     30.26 o 
   5   8   0    12290.31    12559.04    144.55 o 
   6   8   0      295.21      292.74      9.71 o 
   7   8   0       41.21       39.81      5.90 o 
   8   8   0     3848.79     3865.01     51.79 o 
   9   8   0      299.43      303.12     13.02 o 
  10   8   0       28.10       24.90      8.45 o 
   1   9   0     8381.71     8612.23    137.44 o 
   2   9   0     4153.87     4040.23     40.95 o 
   3   9   0      104.35       96.10      8.12 o 
   4   9   0     1562.84     1581.35     23.08 o 
   5   9   0      555.95      577.38     13.09 o 
   6   9   0      275.54      245.86      9.39 o 
   7   9   0      144.91      139.23      8.11 o 
   8   9   0      523.93      541.25     15.42 o 
   9   9   0     1141.02     1132.56     22.93 o 
   0  10   0      849.43      832.03     12.92 o 
   1  10   0     1488.49     1525.31     22.17 o 
   2  10   0     9348.09     9694.49     78.46 o 
   3  10   0      452.37      434.99     10.04 o 
   4  10   0      290.48      313.76      9.13 o 
   5  10   0    13234.28    13424.63    154.74 o 
   6  10   0      282.80      286.29     13.44 o 
   7  10   0       42.00       49.57      6.82 o 
   8  10   0     3192.79     3241.87     45.76 o 
   9  10   0      154.59      155.48     11.77 o 
   1  11   0     9326.88     9598.21     89.55 o 
   2  11   0     4554.26     4558.52     56.57 o 
   3  11   0      143.16      142.71      5.97 o 
   4  11   0      932.50      971.81     21.74 o 
   5  11   0       52.36       57.49      6.00 o 
   6  11   0      143.85      147.38      8.26 o 
   7  11   0       24.75       28.98      6.50 o 
   8  11   0     1400.95     1441.77     29.63 o 
   9  11   0     1282.28     1350.10     26.35 o 
   0  12   0      141.17      163.14      6.44 o 
   1  12   0     3110.30     3257.70     32.97 o 
   2  12   0     5482.59     5597.30     56.38 o 
   3  12   0      592.53      580.92     10.67 o 
   4  12   0     2683.69     2699.42     36.38 o 
   5  12   0     7263.44     7399.67     89.09 o 
   6  12   0     1437.05     1430.32     24.33 o 
   7  12   0      793.64      801.15     17.95 o 
   8  12   0     2123.48     2179.93     34.68 o 
   9  12   0      548.59      568.32     17.10 o 
   1  13   0     3881.78     4023.54     41.97 o 
   2  13   0     2410.15     2417.33     27.44 o 
   3  13   0      465.08      475.61      9.77 o 
   4  13   0     1688.55     1743.00     22.24 o 
   5  13   0       13.59       17.47      5.69 o 
   6  13   0     1147.15     1151.53     25.07 o 
   7  13   0        5.82       27.94      9.59 o 
   8  13   0     1229.32     1255.06     33.89 o 
   0  14   0     5502.87     5835.58     69.49 o 
   1  14   0     4326.94     4467.31     46.42 o 
   2  14   0     1303.15     1354.78     18.07 o 
   3  14   0     1647.43     1653.71     27.42 o 
   4  14   0     4317.50     4368.55     64.00 o 
   5  14   0     2441.25     2527.37     36.94 o 
   6  14   0     1865.66     1880.36     30.11 o 
   7  14   0      901.46      952.45     20.63 o 
   8  14   0      750.43      800.74     20.04 o 
   1  15   0     3004.79     3136.58     34.39 o 
   2  15   0     3286.53     3365.25     36.91 o 
   3  15   0      779.66      833.26     14.75 o 
   4  15   0     1166.35     1218.10     18.22 o 
   5  15   0       57.68       62.61      6.15 o 
   6  15   0     1139.92     1205.31     19.61 o 
   7  15   0      472.43      486.16     15.68 o 
   0  16   0     3424.28     3604.09     74.08 o 
   1  16   0     1094.81     1135.52     22.75 o 
   2  16   0       12.95       11.31      4.68 o 
   3  16   0     3056.65     3195.28     38.19 o 
   4  16   0     1605.31     1711.29     25.50 o 
   5  16   0      420.24      427.34     11.99 o 
   6  16   0     1559.93     1683.31     24.43 o 
   7  16   0     1548.52     1724.08     25.85 o 
   1  17   0     1970.95     2052.69     66.38 o 
   2  17   0      399.58      415.42     10.44 o 
   3  17   0     1111.80     1133.02     17.62 o 
   4  17   0     1236.81     1306.86     26.99 o 
   5  17   0      103.71      111.01      7.61 o 
   6  17   0      673.76      745.44     21.04 o 
   0  18   0     6509.85     6577.39    125.72 o 
   1  18   0       99.84      108.34     12.47 o 
   2  18   0       50.15       54.99      8.77 o 
   3  18   0     2895.02     3078.53     36.01 o 
   4  18   0      803.22      848.80     16.12 o 
   5  18   0      445.16      459.40     14.32 o 
   6  18   0      493.49      572.78     16.92 o 
   1  19   0      480.22      516.99     17.28 o 
   2  19   0      457.90      467.94     16.53 o 
   3  19   0      636.60      654.97     18.96 o 
   4  19   0     1533.38     1642.72     23.77 o 
   5  19   0      110.57      108.77      8.57 o 
   0  20   0     4147.97     4260.38     88.06 o 
   1  20   0      236.67      232.60     13.32 o 
   2  20   0      624.89      678.88     18.95 o 
   3  20   0     1754.98     1876.56     34.49 o 
   4  20   0      135.06      139.70     12.12 o 
   1  21   0       94.70      100.48     10.39 o 
   2  21   0      133.35      143.56     11.47 o 
  -3 -21   1      601.50      576.65     17.68 o 
  -2 -21   1      486.40      443.78     23.22 o 
  -1 -21   1     1215.49     1263.04     24.94 o 
   0 -21   1       73.90       91.34      9.51 o 
   1 -21   1      753.36      786.43     27.14 o 
   2 -21   1      114.93      107.16     13.55 o 
  -4 -20   1        2.14       -1.30     11.69 o 
  -3 -20   1      584.27      558.15     16.83 o 
  -2 -20   1      223.91      256.30     19.92 o 
  -1 -20   1      756.87      747.43     18.42 o 
   0 -20   1     1830.32     1757.66     41.83 o 
   1 -20   1        3.28      -11.41     10.26 o 
   2 -20   1      981.77      938.61     27.92 o 
   3 -20   1     1358.70     1393.19     37.47 o 
  -5 -19   1       68.83       60.50      8.43 o 
  -4 -19   1     3011.25     2917.09     58.46 o 
  -3 -19   1      608.60      594.05     22.02 o 
  -2 -19   1      253.74      266.68      9.86 o 
  -1 -19   1     3066.03     3074.31     42.82 o 
   0 -19   1       82.24      104.13     11.95 o 
   1 -19   1      922.88      917.20     27.36 o 
   2 -19   1      344.23      332.32     13.21 o 
   3 -19   1     1391.21     1311.76     34.56 o 
   4 -19   1      466.18      458.09     21.52 o 
  -6 -18   1      483.09      503.62     15.39 o 
  -5 -18   1      763.36      696.22     29.35 o 
  -4 -18   1      170.08      162.47      9.25 o 
  -3 -18   1     1468.02     1406.04     34.23 o 
  -2 -18   1      725.87      712.88     14.07 o 
  -1 -18   1      468.64      474.04     19.28 o 
   0 -18   1     2204.10     2222.62     46.98 o 
   1 -18   1      129.79      137.94     11.63 o 
   2 -18   1     1868.96     1766.85     28.15 o 
   3 -18   1     2332.53     2215.13     32.80 o 
   4 -18   1      339.55      313.08     18.27 o 
   5 -18   1      816.93      816.48     27.34 o 
  -7 -17   1     1451.69     1392.43     25.49 o 
  -6 -17   1      251.31      225.02     11.22 o 
  -5 -17   1      300.63      275.30     16.28 o 
  -4 -17   1     5320.08     5227.84     63.80 o 
  -3 -17   1      732.58      701.56     15.27 o 
  -2 -17   1      304.45      314.98     11.61 o 
  -1 -17   1     4121.24     4034.88     74.07 o 
   0 -17   1     2769.81     2728.60     53.85 o 
   1 -17   1      286.82      265.79     15.82 o 
   2 -17   1     3021.61     2935.64     40.04 o 
   3 -17   1     1857.27     1700.56     37.03 o 
   4 -17   1      176.28      172.06     13.81 o 
   5 -17   1     1035.82      956.84     28.37 o 
   6 -17   1     2281.35     2347.63     50.78 o 
  -7 -16   1      466.40      496.29     27.94 o 
  -6 -16   1      992.76      942.79     19.13 o 
  -5 -16   1     2075.57     1931.51     29.16 o 
  -4 -16   1       53.36       61.75     12.33 o 
  -3 -16   1     2139.49     2048.52     28.95 o 
  -2 -16   1     2297.24     2269.43     25.48 o 
  -1 -16   1      842.41      817.01     23.33 o 
   0 -16   1     2008.00     1952.68     41.02 o 
   1 -16   1       61.92       65.69      6.82 o 
   2 -16   1      774.68      729.81     15.77 o 
   3 -16   1      671.59      673.43     14.97 o 
   4 -16   1      947.16      918.27     26.30 o 
   5 -16   1      533.98      542.72     22.04 o 
   6 -16   1       69.69       58.23      8.11 o 
   7 -16   1     1274.08     1283.78     24.38 o 
  -8 -15   1     1418.18     1417.95     25.76 o 
  -7 -15   1      752.06      709.73     23.72 o 
  -6 -15   1      770.14      760.99     17.88 o 
  -5 -15   1      700.72      657.46     14.86 o 
  -4 -15   1     2854.26     2738.33     47.49 o 
  -3 -15   1     2441.32     2283.85     51.28 o 
  -2 -15   1      965.21      968.58     13.69 o 
  -1 -15   1     2285.20     2197.92     53.03 o 
   0 -15   1     2105.41     2049.95     41.29 o 
   1 -15   1     1493.78     1449.37     22.93 o 
   2 -15   1     2920.53     2844.23     37.74 o 
   3 -15   1     1471.21     1474.48     40.55 o 
   4 -15   1      290.77      276.75      8.53 o 
   5 -15   1     1199.37     1159.15     28.19 o 
   6 -15   1     1469.89     1399.10     24.45 o 
   7 -15   1      367.57      374.56     14.02 o 
  -8 -14   1      575.81      583.94     16.12 o 
  -7 -14   1      391.80      390.42     13.08 o 
  -6 -14   1     1743.76     1731.63     26.95 o 
  -5 -14   1     3411.58     3293.50     42.48 o 
  -4 -14   1      240.07      243.72     11.92 o 
  -3 -14   1     3097.53     2993.27     30.98 o 
  -2 -14   1     2408.72     2337.77     25.16 o 
  -1 -14   1     1356.34     1303.53     19.00 o 
   0 -14   1      223.81      249.33     12.77 o 
   1 -14   1       82.09       85.49      6.16 o 
   2 -14   1      898.21      872.01     41.53 o 
   3 -14   1      379.99      372.88     16.04 o 
   4 -14   1     1983.99     1916.55     22.43 o 
   5 -14   1     1910.94     1817.09     27.61 o 
   6 -14   1       23.53       27.77      9.35 o 
   7 -14   1     1943.67     1861.27     32.02 o 
  -9 -13   1     2053.70     2067.56     33.11 o 
  -8 -13   1     1566.79     1526.67     43.58 o 
  -7 -13   1      791.17      786.82     16.82 o 
  -6 -13   1     1386.78     1386.36     22.68 o 
  -5 -13   1     1770.07     1729.18     25.54 o 
  -4 -13   1      106.65      115.72      5.13 o 
  -3 -13   1     1296.09     1240.09     15.34 o 
  -2 -13   1     1562.19     1486.37     21.00 o 
  -1 -13   1     1235.10     1201.47     25.53 o 
   0 -13   1     3506.30     3337.37     59.58 o 
   1 -13   1     8372.65     8073.69     92.47 o 
   2 -13   1     3268.75     3057.88     41.24 o 
   3 -13   1     1753.11     1721.18     20.14 o 
   4 -13   1     2333.55     2248.55     25.03 o 
   5 -13   1     1012.77     1054.19     19.03 o 
   6 -13   1      246.52      270.47     11.45 o 
   7 -13   1      448.78      434.86     13.86 o 
   8 -13   1      437.55      416.09     14.72 o 
  -9 -12   1       20.54       14.68      8.43 o 
  -8 -12   1      818.66      794.36     17.77 o 
  -7 -12   1       15.93       21.49      6.21 o 
  -6 -12   1     1124.23     1066.54     18.72 o 
  -5 -12   1     3148.41     3082.31     39.38 o 
  -4 -12   1       39.97       48.13      3.98 o 
  -3 -12   1     4197.71     4028.21     39.23 o 
  -2 -12   1     3351.16     3193.91     38.72 o 
  -1 -12   1      181.67      177.94      6.68 o 
   0 -12   1     1553.46     1499.09     30.99 o 
   1 -12   1      391.50      363.78      9.84 o 
   2 -12   1      777.86      743.60     14.15 o 
   3 -12   1       30.32       40.97      3.96 o 
   4 -12   1     2662.58     2562.68     27.45 o 
   5 -12   1     1986.86     1922.33     35.95 o 
   6 -12   1      178.59      181.98     11.22 o 
   7 -12   1     2234.79     2105.46     31.51 o 
   8 -12   1     1794.66     1795.56     29.13 o 
  -9 -11   1     2593.63     2582.32     37.80 o 
  -8 -11   1     1105.70     1036.41     19.99 o 
  -7 -11   1      379.00      376.79     13.78 o 
  -6 -11   1     3240.79     3161.31     40.75 o 
  -5 -11   1     1046.21      999.91     26.20 o 
  -4 -11   1      304.98      303.74      6.80 o 
  -3 -11   1     2128.58     2081.48     21.90 o 
  -2 -11   1     7576.25     7275.02     81.42 o 
  -1 -11   1     1394.52     1313.42     18.03 o 
   0 -11   1     1903.71     1887.37     20.05 o 
   1 -11   1    13319.84    12947.78    168.43 o 
   2 -11   1     1807.10     1718.83     19.12 o 
   3 -11   1     1155.29     1162.08     17.93 o 
   4 -11   1     5624.59     5496.16     52.56 o 
   5 -11   1      172.34      162.97      6.55 o 
   6 -11   1      679.16      621.99     14.13 o 
   7 -11   1      674.76      653.35     15.21 o 
   8 -11   1     1100.27     1123.29     21.61 o 
   9 -11   1      166.70      154.26     10.17 o 
 -10 -10   1      140.14      135.60     10.27 o 
  -9 -10   1      161.39      170.17      9.71 o 
  -8 -10   1      945.10      926.43     35.76 o 
  -7 -10   1       65.43       54.00      6.12 o 
  -6 -10   1     3574.41     3497.76     44.06 o 
  -5 -10   1     4474.47     4415.63     52.76 o 
  -4 -10   1      147.25      144.08      5.91 o 
  -3 -10   1     4007.13     3903.87     37.44 o 
  -2 -10   1     7670.21     7273.37     80.96 o 
  -1 -10   1      155.85      165.23     15.27 o 
   0 -10   1     1431.99     1444.93     20.59 o 
   1 -10   1      262.36      256.00      8.57 o 
   2 -10   1     2462.03     2518.03     31.39 o 
   3 -10   1      455.03      441.26     19.59 o 
   4 -10   1     1484.67     1450.89     17.14 o 
   5 -10   1     3673.39     3544.78     45.61 o 
   6 -10   1      305.85      277.70      9.86 o 
   7 -10   1      857.14      855.44     17.29 o 
   8 -10   1     2609.18     2576.93     36.97 o 
   9 -10   1       23.63       14.63     15.80 o 
 -10  -9   1       76.39       76.00      9.17 o 
  -9  -9   1     4520.52     4388.18     56.29 o 
  -8  -9   1      323.84      333.09     11.25 o 
  -7  -9   1       51.35       49.71      6.21 o 
  -6  -9   1     3145.09     3117.53     58.14 o 
  -5  -9   1      763.44      742.30     10.24 o 
  -4  -9   1      353.47      327.47      6.42 o 
  -3  -9   1     1770.06     1732.79     18.25 o 
  -2  -9   1     8042.62     7562.05     83.60 o 
  -1  -9   1      277.48      241.99      6.11 o 
   0  -9   1       13.45       26.07      2.17 o 
   1  -9   1    23984.36    23433.13    264.05 o 
   2  -9   1      978.50      976.83     12.06 o 
   3  -9   1      365.93      387.94      9.23 o 
   4  -9   1     5978.65     5862.82     55.14 o 
   5  -9   1      568.69      552.53      9.52 o 
   6  -9   1     1046.60     1017.96     17.69 o 
   7  -9   1      765.69      734.05     19.69 o 
   8  -9   1     1453.40     1460.43     24.58 o 
   9  -9   1      122.36      112.56      9.39 o 
 -10  -8   1      335.71      342.02     13.20 o 
  -9  -8   1      177.58      190.53      9.87 o 
  -8  -8   1      899.42      867.77     17.00 o 
  -7  -8   1      626.36      600.22     13.12 o 
  -6  -8   1     2555.62     2418.79     31.79 o 
  -5  -8   1     4430.50     4379.03     44.80 o 
  -4  -8   1       34.17       34.00      3.32 o 
  -3  -8   1     4005.09     3888.61     36.68 o 
  -2  -8   1     8047.17     8138.61     89.41 o 
  -1  -8   1     1752.43     1783.95     21.86 o 
   0  -8   1     3586.16     3710.99     30.25 o 
   1  -8   1      720.22      750.43     12.21 o 
   2  -8   1     2881.64     2778.10     27.26 o 
   3  -8   1     2378.59     2456.96     29.86 o 
   4  -8   1     1664.12     1618.23     20.25 o 
   5  -8   1     4060.84     3972.98     41.58 o 
   6  -8   1      403.93      414.12     11.11 o 
   7  -8   1     2071.77     1981.06     28.71 o 
   8  -8   1     2267.33     2205.33     32.26 o 
   9  -8   1      339.25      348.44     12.69 o 
 -10  -7   1      266.38      299.43     12.82 o 
  -9  -7   1     3310.83     3303.14     44.25 o 
  -8  -7   1     1188.40     1135.20     20.26 o 
  -7  -7   1       62.08       64.33      9.78 o 
  -6  -7   1     5171.80     5107.56     64.43 o 
  -5  -7   1     2651.95     2641.61     31.49 o 
  -4  -7   1      665.27      692.73     18.68 o 
  -3  -7   1     7573.21     7718.89     69.76 o 
  -2  -7   1    10613.51    10568.39    115.98 o 
  -1  -7   1      775.65      785.93     13.36 o 
   0  -7   1     4898.73     4867.60     38.67 o 
   1  -7   1    25048.14    24610.22    224.30 o 
   2  -7   1     3331.21     3302.10     47.27 o 
   3  -7   1      307.31      340.37      6.24 o 
   4  -7   1     6882.56     6944.08     54.46 o 
   5  -7   1     2758.13     2646.92     27.16 o 
   6  -7   1     1076.09     1051.05     13.92 o 
   7  -7   1     1879.19     1829.54     26.80 o 
   8  -7   1     1616.13     1540.73     24.61 o 
   9  -7   1      105.03      111.38      9.20 o 
 -10  -6   1      738.68      760.86     17.51 o 
  -9  -6   1       35.38       26.71      7.62 o 
  -8  -6   1      693.10      661.84     14.32 o 
  -7  -6   1     1632.96     1592.21     18.33 o 
  -6  -6   1     1205.42     1203.04     14.34 o 
  -5  -6   1     5919.82     5979.41     47.17 o 
  -4  -6   1      411.76      450.25     11.46 o 
  -3  -6   1     4461.69     4474.08     41.29 o 
  -2  -6   1     5846.37     5823.25     64.33 o 
  -1  -6   1     6212.75     6338.03     69.39 o 
   0  -6   1     5080.76     5092.25     40.18 o 
   1  -6   1      434.01      417.93      7.82 o 
   2  -6   1     6197.98     6125.67     55.86 o 
   3  -6   1     6207.73     6575.55     51.34 o 
   4  -6   1     3668.75     3636.95     29.66 o 
   5  -6   1     4055.86     3972.67     32.67 o 
   6  -6   1      198.38      209.44     10.84 o 
   7  -6   1     3044.98     2964.03     38.53 o 
   8  -6   1     1226.15     1220.63     20.96 o 
   9  -6   1     1010.64      977.39     19.43 o 
  10  -6   1      447.58      446.78     15.25 o 
 -10  -5   1      930.27      911.87     19.46 o 
  -9  -5   1     1203.38     1177.08     24.69 o 
  -8  -5   1     3128.31     3029.36     41.40 o 
  -7  -5   1      427.14      424.81      8.35 o 
  -6  -5   1     2823.02     2740.79     27.44 o 
  -5  -5   1     4469.48     4467.36     35.81 o 
  -4  -5   1     3313.27     3278.66     30.22 o 
  -3  -5   1     7856.11     7829.32     70.74 o 
  -2  -5   1     3376.66     3374.92     38.17 o 
  -1  -5   1     6021.82     5865.48     69.31 o 
   0  -5   1    10369.74    10406.75     82.48 o 
   1  -5   1    11273.78    11000.64    140.08 o 
   2  -5   1     8606.31     8668.82     94.72 o 
   3  -5   1     2568.32     2688.42     32.48 o 
   4  -5   1     4496.15     4432.32     35.52 o 
   5  -5   1     4756.77     4695.09     38.00 o 
   6  -5   1     3659.80     3647.60     32.64 o 
   7  -5   1     2535.47     2481.15     33.19 o 
   8  -5   1      992.77      993.61     24.13 o 
   9  -5   1      723.60      708.63     33.61 o 
  10  -5   1     1084.22     1130.73     22.34 o 
 -11  -4   1      730.58      724.85     18.22 o 
 -10  -4   1     2535.13     2481.93     35.73 o 
  -9  -4   1      267.81      238.45     10.75 o 
  -8  -4   1     1422.18     1400.61     17.56 o 
  -7  -4   1     2631.21     2564.85     26.72 o 
  -6  -4   1      407.22      387.14      9.70 o 
  -5  -4   1     1508.37     1485.20     16.03 o 
  -4  -4   1      777.98      800.40      7.87 o 
  -3  -4   1     5696.03     5640.69     44.02 o 
  -2  -4   1     1278.93     1241.14     15.37 o 
  -1  -4   1     9614.87     9675.74    108.50 o 
   0  -4   1     7427.44     7119.84     56.23 o 
   1  -4   1     1417.72     1432.75     14.24 o 
   2  -4   1    16256.97    16715.91    181.45 o 
   3  -4   1     3307.37     3117.86     25.18 o 
   4  -4   1     2216.89     2114.07     18.15 o 
   5  -4   1     4551.14     4634.59     37.47 o 
   6  -4   1        7.45       11.84      2.73 o 
   7  -4   1     2665.36     2613.28     39.67 o 
   8  -4   1      504.70      474.31     12.70 o 
   9  -4   1      788.34      761.34     17.83 o 
  10  -4   1      639.91      604.41     16.08 o 
 -11  -3   1      725.48      695.79     24.92 o 
 -10  -3   1      782.79      809.39     17.93 o 
  -9  -3   1      102.89      100.89      5.91 o 
  -8  -3   1     1316.05     1283.79     16.49 o 
  -7  -3   1     3185.70     3101.81     38.13 o 
  -6  -3   1     2348.20     2316.38     29.04 o 
  -5  -3   1     4573.03     4702.56     53.17 o 
  -4  -3   1    18397.81    18917.21    207.40 o 
  -3  -3   1     6029.41     6109.31     55.43 o 
  -2  -3   1     4369.92     4448.93     40.75 o 
  -1  -3   1     6349.61     6510.53    154.93 o 
   0  -3   1    11192.18    11426.78     90.44 o 
   1  -3   1      828.30      854.93      8.99 o 
   2  -3   1    12677.29    13227.77    129.49 o 
   3  -3   1     6766.28     6827.11     52.86 o 
   4  -3   1      893.80      882.84      8.92 o 
   5  -3   1     4157.82     4194.07     34.15 o 
   6  -3   1     9191.10     9117.57     71.43 o 
   7  -3   1     3581.08     3535.27     35.17 o 
   8  -3   1      726.93      716.37     11.90 o 
   9  -3   1     1312.50     1301.63     21.99 o 
  10  -3   1      863.84      894.84     24.97 o 
 -11  -2   1      820.57      863.47     19.30 o 
 -10  -2   1     1823.32     1842.92     23.09 o 
  -9  -2   1      227.12      217.75      9.78 o 
  -8  -2   1     2711.85     2664.87     42.74 o 
  -7  -2   1     2626.36     2613.12     33.12 o 
  -6  -2   1      815.60      864.28     13.88 o 
  -5  -2   1     2248.52     2333.00     28.43 o 
  -4  -2   1      102.99      130.51      4.82 o 
  -3  -2   1      727.12      714.59     13.29 o 
  -2  -2   1     9440.23     9975.04    109.69 o 
  -1  -2   1     7141.86     7292.08     81.50 o 
   0  -2   1    12569.63    12638.55    186.28 o 
   1  -2   1     4763.49     4971.05     45.12 o 
   2  -2   1    15696.39    16196.90    179.02 o 
   3  -2   1    12121.55    11928.50    273.81 o 
   4  -2   1      297.32      262.67      4.41 o 
   5  -2   1      566.89      554.36      7.05 o 
   6  -2   1     1186.23     1157.03     14.12 o 
   7  -2   1      790.35      773.44     13.66 o 
   8  -2   1      111.86      116.09      5.83 o 
   9  -2   1      414.72      419.70     12.57 o 
  10  -2   1     1546.69     1606.37     26.50 o 
 -11  -1   1     1165.18     1251.78     23.64 o 
 -10  -1   1      178.50      188.56     10.35 o 
  -9  -1   1      127.68      133.57     13.43 o 
  -8  -1   1      326.87      307.37     10.01 o 
  -7  -1   1     7966.41     7929.37     88.53 o 
  -6  -1   1      400.59      398.49      9.21 o 
  -5  -1   1      712.16      740.23     11.72 o 
  -4  -1   1    27316.24    28082.37    310.12 o 
  -3  -1   1     4186.17     4370.48     48.19 o 
  -2  -1   1     4794.08     5119.89     71.93 o 
  -1  -1   1    15970.41    16538.38    289.39 o 
   0  -1   1      232.18      221.88     10.41 o 
   1  -1   1     1930.77     1948.18     18.39 o 
   2  -1   1     5014.15     5403.74     48.69 o 
   3  -1   1     8964.67     9046.41     98.84 o 
   4  -1   1      820.80      815.54      9.67 o 
   5  -1   1      794.50      818.04     11.59 o 
   6  -1   1    10857.46    10687.12    116.59 o 
   7  -1   1      550.33      538.25      9.49 o 
   8  -1   1      100.45      106.83      5.41 o 
   9  -1   1     3483.11     3514.84     36.71 o 
  10  -1   1      243.41      238.62     11.49 o 
 -11   0   1      709.60      772.88     18.06 o 
 -10   0   1     2069.36     2148.40     55.28 o 
  -9   0   1      333.30      320.14     10.83 o 
  -8   0   1     1026.04      998.48     17.02 o 
  -7   0   1     3216.07     3174.76     38.84 o 
  -6   0   1       25.02       41.00      7.02 o 
  -5   0   1       36.51       31.93      3.21 o 
  -4   0   1      420.52      439.64     10.35 o 
  -3   0   1    15374.05    15410.31    170.32 o 
  -2   0   1      194.79      203.64     10.57 o 
  -1   0   1     8204.05     8457.72     74.32 o 
   0   0   1    16521.80    15439.15    266.56 o 
   1   0   1      263.74      268.54      4.69 o 
   2   0   1     3946.51     4237.08     48.13 o 
   3   0   1    12248.41    12687.77    102.77 o 
   4   0   1       10.05       16.84      2.34 o 
   5   0   1      756.05      786.67     16.24 o 
   6   0   1      887.57      879.27     11.72 o 
   7   0   1      317.68      318.20      8.40 o 
   8   0   1       28.78       32.45      5.75 o 
   9   0   1      743.31      756.01     12.98 o 
  10   0   1      788.42      827.94     14.43 o 
 -11   1   1     1263.88     1292.40     33.42 o 
 -10   1   1      167.87      187.01      9.96 o 
  -9   1   1       86.72       87.30      8.33 o 
  -8   1   1      374.46      370.13     10.26 o 
  -7   1   1     8363.39     8423.31     93.70 o 
  -6   1   1      300.28      299.96     11.67 o 
  -5   1   1      475.62      509.48      9.46 o 
  -4   1   1    26543.42    27096.63    286.66 o 
  -3   1   1     3668.10     3815.05     35.99 o 
  -2   1   1     6082.54     6444.83     59.31 o 
  -1   1   1    16425.50    17602.41    144.54 o 
   0   1   1      374.94      387.36     19.88 o 
   1   1   1     1138.66     1155.59     12.19 o 
   2   1   1     5026.31     5422.59     51.67 o 
   3   1   1     9409.38     9760.49    115.62 o 
   4   1   1      500.45      504.62      6.49 o 
   5   1   1      659.57      682.39      8.23 o 
   6   1   1    10665.72    10661.96     97.72 o 
   7   1   1      435.37      433.25     14.46 o 
   8   1   1      118.58      119.88      7.60 o 
   9   1   1     3558.39     3732.33    100.26 o 
  10   1   1      281.66      290.09     12.60 o 
 -11   2   1      824.18      855.28     27.15 o 
 -10   2   1     1783.81     1827.74     29.05 o 
  -9   2   1      277.73      279.06     10.39 o 
  -8   2   1     2756.04     2693.10     34.82 o 
  -7   2   1     2553.94     2611.32     58.31 o 
  -6   2   1     1044.65     1081.81     11.28 o 
  -5   2   1     2575.06     2712.62     23.41 o 
  -4   2   1       83.76      109.25      3.18 o 
  -3   2   1      857.90      857.93      7.97 o 
  -1   2   1     5838.97     6127.44     79.67 o 
   0   2   1    12406.09    13046.97    112.11 o 
   1   2   1     5011.48     5274.87     81.41 o 
   2   2   1    15207.27    15810.03    203.39 o 
   3   2   1    12090.82    12279.54    127.93 o 
   4   2   1      462.22      423.45      5.78 o 
   5   2   1      551.52      548.42     11.95 o 
   6   2   1     1269.61     1277.91     15.83 o 
   7   2   1      943.90      852.32     41.94 o 
   8   2   1      130.77      140.89      7.74 o 
   9   2   1      334.78      360.17     11.68 o 
  10   2   1     1625.18     1650.27     38.17 o 
 -11   3   1      927.72      933.75     28.87 o 
 -10   3   1      886.81      890.77     25.82 o 
  -9   3   1       66.25       65.74      8.01 o 
  -8   3   1     1654.89     1690.97     24.30 o 
  -7   3   1     3063.52     2977.74     55.64 o 
  -6   3   1     1826.07     1857.28     25.11 o 
  -5   3   1     4523.29     4716.00     57.04 o 
  -4   3   1    18191.96    18726.21    150.42 o 
  -3   3   1     6041.70     6313.50     73.60 o 
  -2   3   1     3902.38     4062.13     37.94 o 
  -1   3   1     6119.26     6325.88     73.48 o 
   0   3   1    13728.76    14581.06    122.00 o 
   1   3   1     1146.89     1194.25     15.68 o 
   2   3   1    12976.65    14308.84    254.51 o 
   3   3   1     6937.19     6940.94    167.24 o 
   4   3   1      642.15      662.94      8.39 o 
   5   3   1     4054.30     4259.34     35.79 o 
   6   3   1     9164.07     9225.14     74.67 o 
   7   3   1     3191.35     3204.61     42.34 o 
   8   3   1      526.85      525.89     19.08 o 
   9   3   1     1381.11     1415.99     33.47 o 
  10   3   1      877.66      895.44     26.56 o 
 -11   4   1      605.71      616.99     24.58 o 
 -10   4   1     2261.08     2213.52     46.29 o 
  -9   4   1      245.77      235.85     13.12 o 
  -8   4   1     1333.03     1331.74     23.82 o 
  -7   4   1     2289.15     2315.28     25.57 o 
  -6   4   1      517.32      497.11      8.58 o 
  -5   4   1     1518.32     1513.39     14.12 o 
  -4   4   1      802.50      843.25      8.89 o 
  -3   4   1     6177.61     6326.28     65.32 o 
  -2   4   1     1600.95     1579.70     15.82 o 
  -1   4   1     9283.22     9622.55    110.96 o 
   0   4   1     6950.37     6994.10     68.55 o 
   1   4   1     1306.12     1323.77     17.47 o 
   2   4   1    14928.43    15449.82    386.82 o 
   3   4   1     3125.31     3014.47     29.55 o 
   4   4   1     2684.34     2650.44     22.88 o 
   5   4   1     4481.81     4628.22     38.65 o 
   6   4   1       18.69       29.83      2.99 o 
   7   4   1     2945.41     2982.85     34.59 o 
   8   4   1      658.40      641.68     15.99 o 
   9   4   1      702.43      726.56     23.57 o 
  10   4   1      688.30      699.75     23.93 o 
 -10   5   1      887.78      880.46     26.11 o 
  -9   5   1     1149.25     1164.80     29.65 o 
  -8   5   1     3546.30     3607.59     60.68 o 
  -7   5   1      579.80      613.58     10.48 o 
  -6   5   1     2268.80     2269.71     24.38 o 
  -5   5   1     4080.91     4203.71     51.17 o 
  -4   5   1     3541.16     3616.18     35.01 o 
  -3   5   1     6512.78     6540.13     60.65 o 
  -2   5   1     2806.28     2836.11     33.88 o 
  -1   5   1     6400.82     6242.11     64.54 o 
   0   5   1    11526.24    12218.35    164.17 o 
   1   5   1    11412.91    11388.47    138.78 o 
   2   5   1     9979.72    10051.14    119.09 o 
   3   5   1     3168.41     3406.90     33.11 o 
   4   5   1     4222.23     4281.48     35.52 o 
   5   5   1     4346.17     4391.75     36.85 o 
   6   5   1     3500.74     3616.67     31.43 o 
   7   5   1     2151.15     2132.66     31.02 o 
   8   5   1      802.27      839.62     17.72 o 
   9   5   1      722.48      699.02     45.86 o 
  10   5   1     1185.21     1258.34     33.75 o 
 -10   6   1      593.74      657.11     23.89 o 
  -9   6   1       17.76       23.61      6.75 o 
  -8   6   1      616.30      628.11     14.74 o 
  -7   6   1     1413.20     1450.30     28.84 o 
  -6   6   1     1201.29     1211.35     15.08 o 
  -5   6   1     6536.68     6812.09     64.15 o 
  -4   6   1      421.42      457.22      6.99 o 
  -3   6   1     5004.29     5138.51     48.20 o 
  -2   6   1     6442.35     6447.50     73.95 o 
  -1   6   1     5456.06     5697.91    104.62 o 
   0   6   1     4836.17     5195.11     50.52 o 
   1   6   1      330.71      329.05      9.04 o 
   2   6   1     5339.19     5377.57     64.86 o 
   3   6   1     5409.39     5930.47     71.51 o 
   4   6   1     4071.77     4185.03     35.52 o 
   5   6   1     4180.76     4225.41     35.61 o 
   6   6   1      206.21      208.57      6.44 o 
   7   6   1     3677.66     3678.29     48.33 o 
   8   6   1     1232.90     1252.44     22.63 o 
   9   6   1      852.33      880.70     19.51 o 
  10   6   1      484.21      536.48     23.42 o 
 -10   7   1      355.42      366.91     18.59 o 
  -9   7   1     3326.93     3271.65     45.91 o 
  -8   7   1     1366.18     1340.45     23.24 o 
  -7   7   1      107.60      115.65      7.01 o 
  -6   7   1     5083.72     5141.76     50.01 o 
  -5   7   1     2668.22     2752.93     28.17 o 
  -4   7   1      391.94      424.53     10.27 o 
  -3   7   1     7197.76     7477.44     69.15 o 
  -2   7   1    10894.75    11314.27    130.24 o 
  -1   7   1      962.03      990.23     11.80 o 
   0   7   1     5264.90     5704.44     55.30 o 
   1   7   1    25394.38    25134.83    514.01 o 
   2   7   1     4155.67     4230.39     52.13 o 
   3   7   1      430.49      462.70     12.12 o 
   4   7   1     6840.46     7000.80     66.77 o 
   5   7   1     2560.90     2557.13     27.27 o 
   6   7   1      782.45      753.10     15.02 o 
   7   7   1     1751.61     1762.16     27.75 o 
   8   7   1     1549.87     1532.24     48.09 o 
   9   7   1       65.47       60.84      8.44 o 
 -10   8   1      236.09      251.13     13.54 o 
  -9   8   1      181.53      177.79     14.97 o 
  -8   8   1      829.18      818.17     17.42 o 
  -7   8   1      447.58      443.60     12.09 o 
  -6   8   1     2607.57     2651.69     35.97 o 
  -5   8   1     4832.14     4890.13     47.13 o 
  -4   8   1       17.26       14.92      2.51 o 
  -3   8   1     4323.67     4362.95     41.54 o 
  -2   8   1     8673.68     8971.00     89.22 o 
  -1   8   1     1502.20     1599.94     17.72 o 
   0   8   1     3155.87     3526.16     35.39 o 
   1   8   1      804.03      913.96     22.69 o 
   2   8   1     2812.13     2807.36     54.39 o 
   3   8   1     1806.60     1884.07     20.51 o 
   4   8   1     1961.12     1975.21     21.80 o 
   5   8   1     4201.69     4188.81     42.23 o 
   6   8   1      329.02      327.41     10.64 o 
   7   8   1     2427.62     2424.54     35.17 o 
   8   8   1     2341.04     2314.70     35.10 o 
   9   8   1      300.43      320.26     13.50 o 
 -10   9   1      121.43      110.65      9.86 o 
  -9   9   1     4549.52     4705.60     62.64 o 
  -8   9   1      344.43      349.59     12.74 o 
  -7   9   1       26.34       28.87      7.71 o 
  -6   9   1     3470.65     3498.41     45.57 o 
  -5   9   1      817.30      845.00     15.35 o 
  -4   9   1      145.13      137.05      4.55 o 
  -3   9   1     1807.49     1860.98     19.47 o 
  -2   9   1     8353.99     8397.10     81.08 o 
  -1   9   1      120.06      101.71      4.25 o 
   0   9   1        0.17        7.81      3.12 o 
   1   9   1    24335.62    24917.95    400.46 o 
   2   9   1     1159.16     1179.42     19.39 o 
   3   9   1      180.54      214.49     13.83 o 
   4   9   1     6443.58     6440.12     76.99 o 
   5   9   1      448.29      436.57      8.61 o 
   6   9   1      691.68      701.36     28.92 o 
   7   9   1      744.49      749.51     16.77 o 
   8   9   1     1499.67     1539.19     26.61 o 
   9   9   1       66.74       59.52      8.58 o 
 -10  10   1      102.66      103.13     10.20 o 
  -9  10   1      157.79      150.80     15.47 o 
  -8  10   1      892.96      868.09     18.73 o 
  -7  10   1       41.61       42.30      6.37 o 
  -6  10   1     3537.70     3630.29     47.32 o 
  -5  10   1     4206.36     4278.12     53.60 o 
  -4  10   1      137.01      132.11      8.22 o 
  -3  10   1     4111.79     4191.20     40.39 o 
  -2  10   1     7511.15     7544.48     73.51 o 
  -1  10   1      116.88      112.67      5.31 o 
   0  10   1     1213.87     1338.91     15.69 o 
   1  10   1      283.81      290.63      5.36 o 
   2  10   1     2472.92     2568.34     36.71 o 
   3  10   1      380.37      398.36     10.07 o 
   4  10   1     1479.25     1458.58     22.34 o 
   5  10   1     4087.47     4044.91     51.88 o 
   6  10   1      375.09      381.48     12.19 o 
   7  10   1      843.65      831.76     19.49 o 
   8  10   1     2700.67     2792.56     41.11 o 
   9  10   1       29.86       29.63     13.21 o 
  -9  11   1     2801.57     2945.12     43.80 o 
  -8  11   1     1024.60     1002.39     33.46 o 
  -7  11   1      359.44      341.35     11.72 o 
  -6  11   1     3339.98     3281.94     66.65 o 
  -5  11   1     1134.90     1138.41     19.18 o 
  -4  11   1      119.84      133.67     15.58 o 
  -3  11   1     2193.90     2264.89     21.16 o 
  -2  11   1     7903.19     7830.65     76.52 o 
  -1  11   1      946.76      958.52     22.04 o 
   0  11   1     1644.09     1790.56     42.20 o 
   1  11   1    14083.93    14507.93    138.34 o 
   2  11   1     1623.10     1652.97     25.79 o 
   3  11   1     1093.30     1173.31     17.61 o 
   4  11   1     5894.94     6031.06     73.13 o 
   5  11   1      237.08      237.41      9.49 o 
   6  11   1      373.35      371.93     12.21 o 
   7  11   1      825.53      846.50     30.62 o 
   8  11   1     1211.34     1247.26     24.02 o 
   9  11   1      102.19      106.79     10.71 o 
  -9  12   1       38.93       49.30      8.53 o 
  -8  12   1      836.75      847.32     20.71 o 
  -7  12   1       29.90       27.13      6.76 o 
  -6  12   1      993.54     1012.98     19.21 o 
  -5  12   1     3039.53     3118.57     41.53 o 
  -4  12   1       42.31       43.31      5.52 o 
  -3  12   1     3772.25     3749.97     39.69 o 
  -2  12   1     3478.42     3489.86     36.87 o 
  -1  12   1      101.91      116.09      4.82 o 
   0  12   1     1522.42     1573.90     22.72 o 
   1  12   1      383.37      382.85     11.34 o 
   2  12   1      983.37      988.11     14.05 o 
   3  12   1        0.74        9.83      4.10 o 
   4  12   1     2536.18     2516.22     35.06 o 
   5  12   1     2046.76     2071.49     30.88 o 
   6  12   1      131.16      131.77      8.38 o 
   7  12   1     2094.46     2056.81     32.50 o 
   8  12   1     1936.55     1999.59     47.66 o 
  -9  13   1     2150.74     2267.41     57.14 o 
  -8  13   1     1333.89     1411.73     26.07 o 
  -7  13   1      611.33      612.63     15.81 o 
  -6  13   1     1636.77     1658.95     26.80 o 
  -5  13   1     1814.22     1813.07     27.48 o 
  -4  13   1       42.31       46.82      5.20 o 
  -3  13   1     1547.58     1609.67     22.23 o 
  -2  13   1     1674.96     1680.47     29.36 o 
  -1  13   1      960.86      970.84     13.54 o 
   0  13   1     3119.08     3283.40     34.59 o 
   1  13   1     8825.14     9077.13     88.93 o 
   2  13   1     3038.49     3087.57     33.95 o 
   3  13   1     1504.68     1589.53     20.49 o 
   4  13   1     2595.23     2645.57     30.93 o 
   5  13   1     1174.66     1271.83     35.09 o 
   6  13   1      158.79      203.37     19.96 o 
   7  13   1      567.68      585.98     16.47 o 
   8  13   1      469.52      472.32     16.45 o 
  -8  14   1      603.76      619.48     17.37 o 
  -7  14   1      544.11      565.75     15.73 o 
  -6  14   1     1624.01     1649.85     27.26 o 
  -5  14   1     3070.22     3155.68     36.33 o 
  -4  14   1      191.57      194.61      8.04 o 
  -3  14   1     3037.91     3149.13     34.96 o 
  -2  14   1     2297.80     2310.14     26.71 o 
  -1  14   1     1679.95     1716.55     26.08 o 
   0  14   1      285.48      298.05      7.69 o 
   1  14   1       58.65       72.79      4.80 o 
   2  14   1     1135.76     1148.76     16.24 o 
   3  14   1      489.59      493.57     10.72 o 
   4  14   1     1871.67     1970.88     25.03 o 
   5  14   1     1949.15     2068.80     40.12 o 
   6  14   1       13.85       24.95      8.97 o 
   7  14   1     1739.63     1857.11     31.37 o 
  -8  15   1     1312.54     1406.21     26.76 o 
  -7  15   1      749.80      791.79     29.54 o 
  -6  15   1      952.06      985.17     17.16 o 
  -5  15   1      856.26      859.55     15.31 o 
  -4  15   1     2867.00     2938.17     34.02 o 
  -3  15   1     2879.50     2963.38     39.04 o 
  -2  15   1     1129.95     1193.32     22.29 o 
  -1  15   1     2471.28     2552.86     61.05 o 
   0  15   1     2121.03     2192.47     25.54 o 
   1  15   1     1478.67     1552.58     20.11 o 
   2  15   1     2814.40     2906.66     32.83 o 
   3  15   1     1265.36     1353.74     19.11 o 
   4  15   1      316.83      339.29     10.19 o 
   5  15   1     1327.37     1413.71     26.17 o 
   6  15   1     1468.94     1568.53     31.94 o 
   7  15   1      510.20      584.63     20.67 o 
  -7  16   1      538.17      584.73     20.61 o 
  -6  16   1      840.34      876.05     16.70 o 
  -5  16   1     1832.02     1905.04     25.57 o 
  -4  16   1       88.32       86.00      6.16 o 
  -3  16   1     2022.97     2154.08     26.53 o 
  -2  16   1     1848.65     1922.64     34.60 o 
  -1  16   1     1095.65     1149.71     48.61 o 
   0  16   1     2229.12     2298.07     56.61 o 
   1  16   1       79.79       85.71      5.54 o 
   2  16   1      916.51      949.95     15.30 o 
   3  16   1      828.70      879.15     17.76 o 
   4  16   1      842.03      876.98     15.63 o 
   5  16   1      450.55      501.37     13.66 o 
   6  16   1       83.71       78.66     12.50 o 
   7  16   1     1071.09     1179.70     53.13 o 
  -7  17   1     1523.11     1592.62     38.75 o 
  -6  17   1      233.09      239.53     10.77 o 
  -5  17   1      373.32      377.52     15.51 o 
  -4  17   1     5699.91     5949.10     62.61 o 
  -3  17   1      920.87      946.30     20.92 o 
  -2  17   1      182.98      221.43     12.27 o 
  -1  17   1     3916.29     4001.71     89.55 o 
   0  17   1     2801.52     2971.03     46.16 o 
   1  17   1      131.10      123.81      9.29 o 
   2  17   1     2735.15     2879.05     33.43 o 
   3  17   1     1853.29     1916.11     25.03 o 
   4  17   1       99.35      123.14      7.58 o 
   5  17   1     1049.30     1069.44     22.39 o 
   6  17   1     2403.93     2690.82     41.32 o 
  -6  18   1      338.12      385.52     12.53 o 
  -5  18   1      582.36      625.29     14.11 o 
  -4  18   1      142.39      148.10      8.02 o 
  -3  18   1     1331.48     1361.40     26.79 o 
  -2  18   1      536.67      575.52     37.22 o 
  -1  18   1      558.37      575.19     16.82 o 
   0  18   1     2258.33     2415.72     39.11 o 
   1  18   1      110.92      116.15     11.83 o 
   2  18   1     2095.03     2134.45     36.11 o 
   3  18   1     2423.17     2493.50     30.80 o 
   4  18   1      317.46      368.02     14.23 o 
   5  18   1      689.53      724.73     19.00 o 
  -5  19   1       80.21       95.60      8.15 o 
  -4  19   1     3239.90     3421.22     52.94 o 
  -3  19   1      647.32      651.70     18.36 o 
  -2  19   1      128.03      146.74     11.51 o 
  -1  19   1     3332.69     3480.08     52.30 o 
   0  19   1       79.70       99.15      9.67 o 
   1  19   1      554.98      577.54     17.26 o 
   2  19   1      340.17      355.00     15.18 o 
   3  19   1     1568.41     1642.34     44.96 o 
   4  19   1      291.92      314.76     13.57 o 
  -4  20   1        1.86        4.61      8.91 o 
  -3  20   1      554.50      569.48     18.32 o 
  -2  20   1      115.38      136.79     11.12 o 
  -1  20   1      821.19      848.54     21.56 o 
   0  20   1     1889.43     1925.25     34.43 o 
   1  20   1        8.23        9.36      8.43 o 
   2  20   1      980.99     1009.40     23.78 o 
   3  20   1     1602.35     1753.28     48.56 o 
  -3  21   1      603.47      649.15     20.44 o 
  -2  21   1      444.74      484.55     24.66 o 
  -1  21   1     1363.07     1446.33     37.70 o 
   0  21   1       92.29      100.69     10.63 o 
   1  21   1      466.46      487.62     17.65 o 
   2  21   1      162.81      156.10     18.12 o 
  -2 -21   2     1446.70     1467.92     38.76 o 
  -1 -21   2     1784.19     1725.82     42.14 o 
   0 -21   2        3.57       -1.08     11.75 o 
   1 -21   2      913.67      919.20     29.01 o 
  -4 -20   2      173.35      175.50     20.27 o 
  -3 -20   2      488.69      469.47     15.21 o 
  -2 -20   2      250.43      259.97     13.15 o 
  -1 -20   2     1428.43     1408.04     36.80 o 
   0 -20   2      752.53      786.36     25.92 o 
   1 -20   2      109.09      105.36     13.34 o 
   2 -20   2     3234.80     3198.68     63.28 o 
   3 -20   2      347.15      288.54     20.95 o 
  -5 -19   2      595.38      587.92     17.17 o 
  -4 -19   2     2432.73     2409.64     36.18 o 
  -3 -19   2       11.72       10.36      7.30 o 
  -2 -19   2      911.42      911.79     19.61 o 
  -1 -19   2     2722.19     2653.10     55.06 o 
   0 -19   2      136.77      113.80     13.05 o 
   1 -19   2      366.61      333.33     18.21 o 
   2 -19   2      332.64      315.92     12.93 o 
   3 -19   2      600.58      599.36     16.91 o 
   4 -19   2      621.23      612.53     26.00 o 
  -6 -18   2      189.19      198.63     10.74 o 
  -5 -18   2     2308.33     2185.80     46.14 o 
  -4 -18   2      607.35      593.72     16.05 o 
  -3 -18   2      669.34      661.35     15.77 o 
  -2 -18   2     1270.62     1203.16     22.11 o 
  -1 -18   2     2321.30     2319.32     49.14 o 
   0 -18   2      140.31      150.31     13.20 o 
   1 -18   2      494.44      490.70     19.09 o 
   2 -18   2     3838.19     3638.68     48.64 o 
   3 -18   2      194.54      203.16     10.95 o 
   4 -18   2       45.37       40.03     11.86 o 
   5 -18   2     1425.58     1474.55     38.41 o 
  -7 -17   2     1280.14     1255.63     23.37 o 
  -6 -17   2      352.95      309.40     21.04 o 
  -5 -17   2      493.13      464.09     13.77 o 
  -4 -17   2     1987.27     1905.52     28.30 o 
  -3 -17   2       48.19       47.69      9.28 o 
  -2 -17   2      778.14      742.58     16.25 o 
  -1 -17   2     2322.71     2264.38     46.90 o 
   0 -17   2     1354.30     1335.99     32.62 o 
   1 -17   2      636.64      588.74     19.94 o 
   2 -17   2      973.04      952.50     18.90 o 
   3 -17   2     1586.19     1520.09     25.40 o 
   4 -17   2      561.64      519.26     21.61 o 
   5 -17   2      256.88      225.35     16.99 o 
  -7 -16   2      760.99      766.25     18.21 o 
  -6 -16   2       42.02       38.33     12.82 o 
  -5 -16   2     2927.91     2802.52     37.94 o 
  -4 -16   2     1362.83     1339.90     22.44 o 
  -3 -16   2     1271.34     1238.08     23.24 o 
  -2 -16   2     3279.37     3129.33     65.72 o 
  -1 -16   2     2768.84     2688.64     52.81 o 
   0 -16   2      272.95      281.51     14.61 o 
   1 -16   2     1115.22     1043.40     19.47 o 
   2 -16   2     2199.61     2008.72     29.80 o 
   3 -16   2      718.98      685.73     15.54 o 
   4 -16   2       33.56       35.91      6.57 o 
   5 -16   2     1390.23     1389.35     35.06 o 
   6 -16   2      841.82      862.27     27.75 o 
  -8 -15   2      202.53      197.85     10.84 o 
  -7 -15   2     1045.88     1021.92     20.15 o 
  -6 -15   2     1022.28     1019.77     19.55 o 
  -5 -15   2      547.24      526.03     13.50 o 
  -4 -15   2     1660.40     1574.17     33.33 o 
  -3 -15   2       15.33       16.09      4.16 o 
  -2 -15   2      523.17      495.63      9.70 o 
  -1 -15   2     1852.22     1834.92     38.66 o 
   0 -15   2     2908.81     2708.35     51.66 o 
   1 -15   2      895.43      856.60     16.80 o 
   2 -15   2      341.59      307.45     10.76 o 
   3 -15   2     3803.23     3592.77     46.34 o 
   4 -15   2     1187.59     1124.16     19.85 o 
   5 -15   2      679.74      647.12     22.56 o 
   6 -15   2     1263.45     1218.87     32.40 o 
   7 -15   2       11.93       -8.46     11.77 o 
  -8 -14   2     1050.41     1027.81     25.92 o 
  -7 -14   2     1126.27     1112.95     27.24 o 
  -6 -14   2      697.81      646.51     14.83 o 
  -5 -14   2     2298.09     2223.97     55.08 o 
  -4 -14   2     1743.68     1688.48     24.43 o 
  -3 -14   2     1984.98     1898.66     26.19 o 
  -2 -14   2     5567.89     5368.38     51.60 o 
  -1 -14   2     1019.40      964.70     17.14 o 
   0 -14   2     1751.78     1707.38     35.95 o 
   1 -14   2     2704.80     2558.12     34.51 o 
   2 -14   2     1629.18     1507.10     23.30 o 
   3 -14   2     1068.04     1070.27     21.09 o 
   4 -14   2      365.65      241.06     11.80 o 
   5 -14   2     1325.56     1249.25     31.71 o 
   6 -14   2     1223.36     1228.37     32.20 o 
   7 -14   2     1887.63     1766.30     40.85 o 
  -9 -13   2     1441.39     1410.87     26.00 o 
  -8 -13   2      353.14      349.41     12.52 o 
  -7 -13   2     1004.96      980.07     18.95 o 
  -6 -13   2     2171.80     2086.47     29.81 o 
  -5 -13   2     1347.53     1265.80     20.14 o 
  -4 -13   2      654.32      647.16     10.89 o 
  -3 -13   2      478.34      464.24     10.51 o 
  -2 -13   2     3002.50     2880.28     35.22 o 
  -1 -13   2      111.58      120.18      4.99 o 
   0 -13   2     2473.07     2297.42     43.91 o 
   1 -13   2     4792.38     4610.25     55.92 o 
   2 -13   2      208.11      225.74     31.26 o 
   3 -13   2     3851.05     3625.86     45.52 o 
   4 -13   2     4093.35     3837.89     68.36 o 
   5 -13   2      655.40      654.52     21.91 o 
   6 -13   2     1046.83     1025.70     28.39 o 
   7 -13   2      174.44      164.42     13.77 o 
  -9 -12   2      631.01      656.28     19.97 o 
  -8 -12   2      242.94      223.22     10.53 o 
  -7 -12   2      486.05      450.60     13.09 o 
  -6 -12   2     2527.27     2372.01     32.41 o 
  -5 -12   2     1142.76     1087.14     17.98 o 
  -4 -12   2      886.73      858.23     11.80 o 
  -3 -12   2    10344.27     9843.73    109.15 o 
  -2 -12   2     3749.63     3681.44     36.19 o 
  -1 -12   2      741.25      706.03     11.16 o 
   0 -12   2     6483.03     6195.69     57.89 o 
   1 -12   2      882.99      801.69     20.52 o 
   2 -12   2      500.77      484.62     11.52 o 
   3 -12   2     1659.65     1464.79     30.44 o 
   5 -12   2      633.33      624.85     11.49 o 
   6 -12   2      943.28      902.50     31.48 o 
   7 -12   2     2675.84     2571.58     36.99 o 
   8 -12   2     1197.83     1141.49     22.45 o 
  -9 -11   2     2226.06     2167.05     33.09 o 
  -8 -11   2      282.97      267.59     11.54 o 
  -7 -11   2     1552.56     1477.99     23.57 o 
  -6 -11   2     2959.04     2830.73     38.10 o 
  -5 -11   2       22.55       20.53      6.31 o 
  -4 -11   2      144.88      127.17      5.19 o 
  -3 -11   2      585.89      572.26     17.38 o 
  -2 -11   2     1619.84     1581.30     17.59 o 
  -1 -11   2      523.10      483.34      7.85 o 
   0 -11   2     2158.33     2057.24     21.60 o 
   1 -11   2     9166.26     8940.50    163.19 o 
   2 -11   2       22.56       22.73      4.24 o 
   3 -11   2     4637.91     4493.56     53.75 o 
   4 -11   2     6916.91     6706.41     77.77 o 
   5 -11   2       43.57       50.68      5.20 o 
   6 -11   2      276.26      275.70     10.50 o 
   7 -11   2      541.04      559.56     14.85 o 
   8 -11   2      258.69      260.91     12.98 o 
 -10 -10   2     1116.64     1062.31     36.91 o 
  -9 -10   2      441.24      421.04     13.63 o 
  -8 -10   2      209.38      210.59      9.88 o 
  -7 -10   2      476.38      438.31     12.62 o 
  -6 -10   2     5419.86     5268.43     62.48 o 
  -5 -10   2     1286.29     1261.74     20.01 o 
  -4 -10   2      362.99      339.10      6.63 o 
  -3 -10   2    16208.03    15817.64    242.69 o 
  -2 -10   2      541.65      510.83     13.99 o 
  -1 -10   2     1711.22     1739.60     18.38 o 
   0 -10   2    11189.67    10807.18    109.10 o 
   1 -10   2      277.60      278.52     15.08 o 
   2 -10   2     1556.04     1539.32     30.38 o 
   3 -10   2     1143.28     1063.05     16.73 o 
   4 -10   2     2773.49     2701.32     35.06 o 
   5 -10   2      208.05      231.29      7.27 o 
   6 -10   2      107.78      106.32      9.17 o 
   7 -10   2     4171.98     4052.31     51.90 o 
   8 -10   2      228.27      233.77     11.37 o 
 -10  -9   2      932.32      880.73     20.15 o 
  -9  -9   2     2881.59     2823.04     39.34 o 
  -8  -9   2      122.15      113.25     13.55 o 
  -7  -9   2     2353.52     2262.73     37.10 o 
  -6  -9   2     4468.05     4332.81     61.80 o 
  -5  -9   2      338.18      317.67      8.93 o 
  -4  -9   2      972.23      966.21     12.97 o 
  -3  -9   2      773.13      764.17     12.30 o 
  -2  -9   2     2646.21     2568.70     30.66 o 
  -1  -9   2      116.89      105.78      4.01 o 
   0  -9   2     1434.55     1378.42     15.11 o 
   1  -9   2     9786.03     9519.82    106.21 o 
   2  -9   2      713.95      746.97     17.90 o 
   3  -9   2     2773.85     2737.90     28.01 o 
   4  -9   2     7434.78     7390.58     84.20 o 
   5  -9   2      263.14      275.11      7.42 o 
   6  -9   2      355.66      349.23     10.72 o 
   7  -9   2      773.68      725.44     16.04 o 
   8  -9   2      544.56      498.55     14.47 o 
   9  -9   2      103.73       95.23      9.16 o 
 -10  -8   2     2032.68     2056.25     32.00 o 
  -9  -8   2      515.24      495.50     30.39 o 
  -8  -8   2      281.18      265.64     10.48 o 
  -7  -8   2     1589.78     1554.53     38.74 o 
  -6  -8   2     8289.22     8094.45     91.73 o 
  -5  -8   2      326.11      330.46      8.86 o 
  -4  -8   2     1698.65     1675.36     17.61 o 
  -3  -8   2    19422.06    19034.32    214.14 o 
  -2  -8   2     2183.14     2111.73     25.54 o 
  -1  -8   2      472.20      513.07     11.85 o 
   0  -8   2     7080.57     6733.96     75.16 o 
   1  -8   2     4648.27     4794.29     55.42 o 
   2  -8   2       15.15       19.82      3.33 o 
   3  -8   2     1815.25     1709.48     18.78 o 
   4  -8   2     4528.27     4540.97     53.69 o 
   5  -8   2       75.14       71.03      4.48 o 
   6  -8   2     1212.84     1215.03     25.71 o 
   7  -8   2     4899.64     4747.61     58.42 o 
   8  -8   2      149.77      147.04      8.84 o 
   9  -8   2       47.85       51.90      8.30 o 
 -10  -7   2      457.55      447.55     15.73 o 
  -9  -7   2     2115.99     2070.95     30.83 o 
  -8  -7   2      388.29      371.47     11.76 o 
  -7  -7   2      857.07      837.94     15.62 o 
  -6  -7   2     4437.57     4396.17     58.66 o 
  -5  -7   2     2071.24     2067.46     26.87 o 
  -4  -7   2     2303.85     2212.31     24.87 o 
  -3  -7   2     1748.81     1813.03     22.77 o 
  -2  -7   2     7062.46     7125.30     78.27 o 
  -1  -7   2     1219.47     1201.21     14.92 o 
   0  -7   2     5747.29     5903.67     54.00 o 
   1  -7   2     8453.65     8440.18     76.71 o 
   2  -7   2     1216.63     1236.20     17.15 o 
   3  -7   2     3352.88     3268.24     32.01 o 
   4  -7   2     5961.21     5984.26     76.98 o 
   5  -7   2     2057.76     2050.01     22.53 o 
   6  -7   2      247.36      236.23      9.25 o 
   7  -7   2     1155.24     1079.86     19.16 o 
   8  -7   2     1956.09     1910.90     29.03 o 
   9  -7   2      228.71      257.30     12.58 o 
 -11  -6   2       23.62       26.64      9.81 o 
 -10  -6   2     1539.61     1498.35     25.57 o 
  -9  -6   2     1179.45     1143.37     20.44 o 
  -8  -6   2      419.66      417.88      8.95 o 
  -7  -6   2     5906.51     5829.80     54.61 o 
  -6  -6   2     3481.00     3393.53     41.59 o 
  -5  -6   2     1888.96     1823.52     34.85 o 
  -4  -6   2     5404.36     5461.14     50.21 o 
  -3  -6   2     8187.30     8094.59     88.90 o 
  -2  -6   2     7476.13     7469.64     67.29 o 
  -1  -6   2     1818.23     1924.81     18.78 o 
   0  -6   2     7182.26     7059.51     64.13 o 
   1  -6   2     4206.35     4227.04     39.20 o 
   2  -6   2     1726.07     1726.40     22.04 o 
   3  -6   2     6536.27     6452.01     50.61 o 
   4  -6   2     2594.89     2525.41     24.76 o 
   5  -6   2      271.38      266.17      7.99 o 
   6  -6   2     1330.51     1299.45     16.28 o 
   7  -6   2     2339.05     2270.86     31.53 o 
   8  -6   2      683.03      684.01     15.65 o 
   9  -6   2      190.63      205.45     10.33 o 
 -11  -5   2      482.76      470.37     15.20 o 
 -10  -5   2      223.11      225.96     11.19 o 
  -9  -5   2      813.64      798.77     16.91 o 
  -8  -5   2      328.88      325.39      8.18 o 
  -7  -5   2      790.87      800.98     11.76 o 
  -6  -5   2     1764.27     1723.75     18.78 o 
  -5  -5   2     2154.10     1998.17     25.72 o 
  -4  -5   2     4253.52     4073.57     46.94 o 
  -3  -5   2      534.94      515.88      8.53 o 
  -2  -5   2     9965.08     9983.28    109.51 o 
  -1  -5   2     3085.21     2981.53     27.75 o 
   0  -5   2     5097.93     5269.60     48.07 o 
   1  -5   2     3832.20     3631.14     33.73 o 
   2  -5   2      439.50      423.03      7.89 o 
   3  -5   2     5165.73     5313.14     41.96 o 
   4  -5   2     2420.70     2440.26     34.73 o 
   5  -5   2     3501.55     3404.45     28.67 o 
   6  -5   2     2287.42     2239.16     24.26 o 
   7  -5   2      209.81      206.37      9.09 o 
   8  -5   2     2889.61     2725.24     38.59 o 
   9  -5   2      424.14      420.87     13.80 o 
 -11  -4   2      543.04      546.07     15.99 o 
 -10  -4   2     1933.28     1891.17     29.42 o 
  -9  -4   2     1409.24     1400.72     18.20 o 
  -8  -4   2     1942.15     1907.42     21.76 o 
  -7  -4   2     4842.07     4776.87     55.77 o 
  -6  -4   2      284.90      247.35     12.65 o 
  -5  -4   2     6058.63     5957.37     66.43 o 
  -4  -4   2     6001.94     6019.80     96.42 o 
  -3  -4   2     2320.53     2264.86     26.87 o 
  -2  -4   2    16496.73    16691.84    151.47 o 
  -1  -4   2     5311.25     5541.61     49.95 o 
   0  -4   2     5535.91     5587.59     62.17 o 
   1  -4   2     8711.69     8611.21     95.67 o 
   2  -4   2    11991.66    12143.41    135.46 o 
   3  -4   2     6617.49     6464.34     59.15 o 
   4  -4   2     1050.48     1087.28     12.45 o 
   5  -4   2     3557.88     3550.06     29.72 o 
   6  -4   2     2418.74     2375.58     21.53 o 
   7  -4   2      988.53      965.31     17.20 o 
   8  -4   2     1110.60     1041.99     18.88 o 
   9  -4   2      317.68      322.45     12.12 o 
 -11  -3   2     1027.81      996.82     20.73 o 
 -10  -3   2      528.98      524.84     12.54 o 
  -9  -3   2      586.74      579.25     13.46 o 
  -8  -3   2      273.73      269.51      9.38 o 
  -7  -3   2     2803.33     2818.65     35.32 o 
  -6  -3   2      311.17      321.80      8.32 o 
  -5  -3   2     5012.90     5007.69     56.57 o 
  -4  -3   2     5109.70     5012.06     55.88 o 
  -3  -3   2      588.63      535.08     12.60 o 
  -2  -3   2     8265.29     8476.06    105.07 o 
  -1  -3   2    17300.38    17253.77    157.30 o 
   0  -3   2     8074.52     7956.66     88.15 o 
   1  -3   2     1052.37     1055.99     13.69 o 
   2  -3   2     1225.82     1236.00     19.24 o 
   3  -3   2     5362.63     5574.77     51.26 o 
   4  -3   2       12.43       21.48      4.21 o 
   5  -3   2     4075.68     3966.16     37.53 o 
   6  -3   2     3880.30     3812.87     32.23 o 
   7  -3   2      160.08      154.80      8.18 o 
   8  -3   2     1924.27     1922.82     32.22 o 
   9  -3   2     2368.22     2356.58     33.74 o 
 -11  -2   2     2174.06     2150.09     32.85 o 
 -10  -2   2      716.29      687.99     15.51 o 
  -9  -2   2      341.35      339.89     10.83 o 
  -8  -2   2     7800.80     7635.44    136.15 o 
  -7  -2   2     2930.70     2895.68     39.43 o 
  -6  -2   2      328.53      340.20      8.29 o 
  -5  -2   2     9276.63     9302.15    103.92 o 
  -4  -2   2     3560.94     3644.19     41.54 o 
  -3  -2   2       15.85       22.07      3.20 o 
  -2  -2   2     3918.50     4179.32     38.80 o 
  -1  -2   2    15160.21    15215.38    171.31 o 
   0  -2   2     5081.19     5063.55     56.20 o 
   1  -2   2     3859.91     4015.81     53.12 o 
   2  -2   2    20652.17    20661.85    231.45 o 
   3  -2   2     4956.99     4952.25     45.67 o 
   4  -2   2     1125.52     1158.01     11.29 o 
   5  -2   2     6121.23     6084.24     55.60 o 
   6  -2   2      887.44      870.21     10.33 o 
   7  -2   2       51.50       54.99      4.51 o 
   8  -2   2     1030.55     1029.05     20.35 o 
   9  -2   2     1051.05     1065.04     19.95 o 
  10  -2   2       68.23       63.40      9.53 o 
 -11  -1   2      964.00      991.39     20.21 o 
 -10  -1   2        7.30       13.86      6.23 o 
  -9  -1   2      228.71      214.00      9.50 o 
  -8  -1   2       82.77       77.25      6.32 o 
  -7  -1   2     1679.23     1616.02     22.65 o 
  -6  -1   2       94.09      105.45      5.58 o 
  -5  -1   2     1505.27     1442.11     19.39 o 
  -4  -1   2    17197.49    17628.17    199.45 o 
  -3  -1   2      558.64      515.37      6.88 o 
  -2  -1   2     5178.25     5327.71     48.89 o 
  -1  -1   2    28296.12    29090.76    326.05 o 
   0  -1   2     7083.64     7334.73     64.79 o 
   1  -1   2     1472.73     1501.50     19.05 o 
   2  -1   2     1998.29     2043.66     20.43 o 
   3  -1   2     3680.35     3674.67     38.16 o 
   4  -1   2      420.00      440.24     10.60 o 
   5  -1   2     1581.74     1576.47     14.97 o 
   6  -1   2     5947.40     5868.53     47.72 o 
   7  -1   2      206.08      209.82      6.11 o 
   8  -1   2     2044.20     2088.09     20.81 o 
   9  -1   2     3696.57     3743.07     48.04 o 
  10  -1   2      190.35      198.64     10.83 o 
 -11   0   2     2581.62     2613.12     68.97 o 
 -10   0   2       90.75       94.90     18.21 o 
  -9   0   2      329.34      301.99     10.56 o 
  -8   0   2    12340.29    12320.59    185.57 o 
  -7   0   2      495.51      480.15     11.06 o 
  -6   0   2       95.30       83.41      4.93 o 
  -5   0   2     6962.85     6854.67     75.86 o 
  -4   0   2      484.48      494.24     11.16 o 
  -3   0   2     4948.30     5204.53     47.24 o 
  -2   0   2     6914.51     7335.27     58.22 o 
  -1   0   2     7926.32     7990.88     92.61 o 
   0   0   2       10.89       15.25      1.08 o 
   1   0   2     1432.78     1598.98     13.83 o 
   2   0   2    37420.72    37066.44    526.67 o 
   3   0   2     2448.13     2519.11     19.41 o 
   4   0   2       20.65       26.98      2.05 o 
   5   0   2    10033.48    10027.09     65.31 o 
   6   0   2       31.97       32.44      3.59 o 
   7   0   2       23.58       28.63      3.67 o 
   8   0   2      400.01      415.09     11.37 o 
   9   0   2      310.94      334.97     10.89 o 
  10   0   2       98.27      113.18     12.92 o 
 -11   1   2      989.23     1070.32     21.10 o 
 -10   1   2       44.33       46.51      7.10 o 
  -9   1   2      316.93      331.49     11.26 o 
  -8   1   2       87.85       81.30      6.38 o 
  -7   1   2     1784.80     1754.10     24.16 o 
  -6   1   2      146.54      164.58     12.12 o 
  -5   1   2     1507.43     1454.40     19.46 o 
  -4   1   2    16286.76    16468.83    149.30 o 
  -3   1   2      572.72      541.77      6.55 o 
  -2   1   2     5372.56     5392.44     42.66 o 
  -1   1   2    26398.35    27037.30    305.62 o 
   0   1   2     7266.06     7677.54    176.80 o 
   1   1   2     1298.05     1335.57     13.34 o 
   2   1   2     2101.77     2166.58     25.94 o 
   3   1   2     3804.02     3901.24     38.66 o 
   4   1   2      167.60      168.75      4.36 o 
   5   1   2     1549.92     1567.23     15.46 o 
   6   1   2     6174.70     6117.76     51.10 o 
   7   1   2      163.56      167.49      6.63 o 
   8   1   2     1973.49     2049.22     31.87 o 
   9   1   2     3695.03     3784.25     39.18 o 
  10   1   2      220.78      215.49     14.26 o 
 -11   2   2     2203.53     2324.43     49.11 o 
 -10   2   2      566.69      527.30     13.87 o 
  -9   2   2      260.19      267.82     10.13 o 
  -8   2   2     7793.78     7705.69     87.26 o 
  -7   2   2     2505.24     2520.34     32.28 o 
  -6   2   2      343.93      372.97      8.35 o 
  -5   2   2     9197.64     9285.38    101.28 o 
  -4   2   2     3183.23     3327.23     32.52 o 
  -3   2   2      106.90      132.51      7.86 o 
  -2   2   2     4150.53     4420.32     35.72 o 
  -1   2   2    15035.58    15690.45    150.83 o 
   0   2   2     4359.01     4538.88     44.99 o 
   1   2   2     3183.30     3351.13     32.80 o 
   2   2   2    20874.28    21638.15    207.88 o 
   3   2   2     4462.92     4538.99     58.31 o 
   4   2   2      850.91      896.19     11.29 o 
   5   2   2     6225.11     6215.31     59.81 o 
   6   2   2     1043.73     1029.68     13.99 o 
   7   2   2       91.82       91.65      5.28 o 
   9   2   2     1176.09     1206.69     49.83 o 
  10   2   2       24.89       17.33     10.51 o 
 -11   3   2     1027.19      992.99     29.64 o 
 -10   3   2      639.51      666.35     15.32 o 
  -9   3   2      762.35      762.80     35.08 o 
  -8   3   2      374.23      390.81     10.64 o 
  -7   3   2     2990.40     3044.31     37.65 o 
  -6   3   2      413.77      409.14      9.92 o 
  -5   3   2     4815.40     4806.10     46.33 o 
  -4   3   2     4675.68     4638.09     44.17 o 
  -3   3   2      473.71      447.98      6.39 o 
  -2   3   2     7551.00     7753.81     89.54 o 
  -1   3   2    17285.84    17694.49    166.53 o 
   0   3   2     8878.52     9079.59     78.97 o 
   1   3   2     1048.93     1075.19     15.00 o 
   2   3   2     1287.70     1295.41     17.89 o 
   3   3   2     6306.40     6615.55     79.35 o 
   4   3   2       65.26       64.83      4.41 o 
   5   3   2     3690.06     3701.45     31.88 o 
   6   3   2     4064.34     4041.86     35.04 o 
   7   3   2      148.67      147.84      5.60 o 
   8   3   2     1664.33     1621.87     26.03 o 
   9   3   2     2392.03     2388.03     48.03 o 
 -11   4   2      576.90      566.56     23.53 o 
 -10   4   2     1639.71     1551.46     35.84 o 
  -9   4   2     1406.80      742.23     20.21 o 
  -8   4   2     1985.64     2002.10     39.64 o 
  -7   4   2     4524.02     4434.11     55.61 o 
  -6   4   2      227.94      200.30      7.94 o 
  -5   4   2     6744.46     6797.22     81.08 o 
  -4   4   2     6936.18     7244.27     83.70 o 
  -3   4   2     2294.82     2320.45     28.70 o 
  -2   4   2    16628.38    17299.28    201.28 o 
  -1   4   2     5566.60     5862.55     48.47 o 
   0   4   2     5539.60     5748.04     57.22 o 
   1   4   2     8375.27     8632.48    102.02 o 
   2   4   2    12088.56    12141.64    146.84 o 
   3   4   2     6370.17     6512.65     78.31 o 
   4   4   2      853.63      890.72     19.19 o 
   5   4   2     3790.12     3823.42     44.11 o 
   6   4   2     2520.64     2528.22     23.36 o 
   7   4   2     1047.38     1016.52     18.88 o 
   8   4   2     1318.09     1332.57     23.55 o 
   9   4   2      406.09      423.33     19.65 o 
 -11   5   2      407.34      437.09     21.67 o 
 -10   5   2      320.19      346.97     17.55 o 
  -9   5   2      983.00      966.18     26.66 o 
  -8   5   2      377.32      371.29      9.00 o 
  -7   5   2      975.61     1000.43     15.28 o 
  -6   5   2     2006.69     2008.04     22.13 o 
  -5   5   2     1919.37     1842.40     20.09 o 
  -4   5   2     3895.48     3845.38     37.32 o 
  -3   5   2      581.22      593.14     10.43 o 
  -2   5   2     9285.61     9465.43    109.06 o 
  -1   5   2     2820.23     2757.32     27.58 o 
   0   5   2     5956.09     6381.76     79.09 o 
   1   5   2     4034.91     3978.09     49.02 o 
   2   5   2      467.46      450.43      8.85 o 
   3   5   2     5814.43     6082.65     73.62 o 
   4   5   2     2692.27     2796.48     36.46 o 
   5   5   2     3656.16     3612.60     48.28 o 
   6   5   2     2319.29     2293.11     32.12 o 
   7   5   2      231.79      241.14     10.16 o 
   8   5   2     2618.75     2574.33     37.52 o 
   9   5   2      403.14      394.05     13.80 o 
 -11   6   2       23.77       22.21     10.99 o 
 -10   6   2     1483.25     1420.96     34.73 o 
  -9   6   2     1170.03     1163.23     29.26 o 
  -8   6   2      376.24      396.27     21.76 o 
  -7   6   2     5704.20     5821.02     56.87 o 
  -6   6   2     3792.30     3838.42     38.43 o 
  -5   6   2     2150.68     2173.01     23.08 o 
  -4   6   2     5223.40     5445.85     51.64 o 
  -3   6   2     8224.99     8221.41     75.76 o 
  -2   6   2     8308.43     8510.16     97.42 o 
  -1   6   2     2151.67     2318.42     24.97 o 
   0   6   2     6468.99     6599.79     68.29 o 
   1   6   2     3169.07     3097.20     41.34 o 
   2   6   2     1524.00     1557.51     37.66 o 
   3   6   2     5658.24     5793.59     70.60 o 
   4   6   2     2491.45     2533.90     33.69 o 
   5   6   2      321.51      324.40      7.45 o 
   6   6   2     1282.06     1295.89     16.89 o 
   7   6   2     2509.94     2434.76     34.97 o 
   8   6   2      855.20      882.72     18.89 o 
   9   6   2      233.45      222.57     11.62 o 
 -10   7   2      517.85      525.91     21.36 o 
  -9   7   2     2365.76     2384.93     46.67 o 
  -8   7   2      348.03      342.14     11.69 o 
  -7   7   2      805.19      822.90     12.33 o 
  -6   7   2     4889.89     5026.64     51.23 o 
  -5   7   2     1754.92     1823.86     20.10 o 
  -4   7   2     1976.76     1992.74     21.11 o 
  -3   7   2     1681.31     1816.59     23.90 o 
  -2   7   2     6503.66     6823.79     78.41 o 
  -1   7   2      921.94      947.91     11.44 o 
   0   7   2     5657.56     6095.27     70.57 o 
   1   7   2     8133.61     8368.63     82.62 o 
   2   7   2     1213.35     1248.38     18.56 o 
   3   7   2     3755.45     3855.41     48.68 o 
   4   7   2     6004.79     6044.72     74.15 o 
   5   7   2     1850.11     1867.61     21.57 o 
   6   7   2      228.00      249.78      7.64 o 
   7   7   2     1186.81     1160.91     21.29 o 
   8   7   2     1738.25     1748.26     28.98 o 
   9   7   2      129.24      150.53     13.46 o 
 -10   8   2     1863.40     1964.79     43.73 o 
  -9   8   2      546.06      564.86     19.40 o 
  -8   8   2      117.81      118.39      8.09 o 
  -7   8   2     1265.77     1240.99     22.37 o 
  -6   8   2     7823.38     7859.01     74.39 o 
  -5   8   2      309.78      323.12      8.47 o 
  -4   8   2     1799.86     1825.31     19.67 o 
  -3   8   2    19249.16    19707.32    323.39 o 
  -2   8   2     2795.20     2818.48     29.24 o 
  -1   8   2      311.41      357.59     10.23 o 
   0   8   2     7233.01     7312.71     70.46 o 
   1   8   2     4749.90     5128.81     65.94 o 
   2   8   2       88.41      125.77      6.31 o 
   3   8   2     1725.21     1729.07     24.70 o 
   4   8   2     4500.69     4582.62     57.78 o 
   5   8   2      103.68      100.37      5.27 o 
   6   8   2     1377.05     1376.45     22.83 o 
   7   8   2     5169.85     5176.82     66.08 o 
   8   8   2      225.86      247.30     12.20 o 
   9   8   2       65.27       76.66     11.68 o 
 -10   9   2      989.29      954.52     25.44 o 
  -9   9   2     2962.32     3054.67     43.79 o 
  -8   9   2      146.96      141.77      8.67 o 
  -7   9   2     2449.12     2471.08     35.83 o 
  -6   9   2     4806.30     4892.80     89.61 o 
  -5   9   2      258.38      275.97      6.49 o 
  -4   9   2      727.24      769.87     10.54 o 
  -3   9   2      706.22      734.54     15.68 o 
  -2   9   2     2530.34     2604.08     27.56 o 
  -1   9   2       39.28       48.50      2.98 o 
   0   9   2     1634.96     1662.03     18.31 o 
   1   9   2     9859.98    10110.54    126.16 o 
   2   9   2      704.16      722.75     14.18 o 
   3   9   2     2981.29     3004.82     39.70 o 
   4   9   2     7670.66     7779.38     74.86 o 
   5   9   2      184.04      182.92      7.00 o 
   6   9   2      245.61      258.33     10.96 o 
   7   9   2      662.10      696.69     16.70 o 
   8   9   2      475.94      480.84     15.17 o 
   9   9   2      103.62       87.96      9.70 o 
 -10  10   2     1247.73     1244.59     24.98 o 
  -9  10   2      435.05      469.94     15.30 o 
  -8  10   2      104.26      106.80      8.03 o 
  -7  10   2      501.42      530.58     15.10 o 
  -6  10   2     5598.03     5805.15     71.31 o 
  -5  10   2      992.59     1017.36     17.31 o 
  -4  10   2      342.39      336.48      6.76 o 
  -3  10   2    16547.35    16866.39    178.67 o 
  -2  10   2      460.59      451.29      8.08 o 
  -1  10   2     1457.69     1565.13     17.95 o 
   0  10   2    11215.53    11785.27    112.37 o 
   1  10   2      313.13      315.65      9.26 o 
   2  10   2      848.69      883.83     16.59 o 
   3  10   2     1143.91     1127.55     28.77 o 
   4  10   2     2940.16     2937.66     31.49 o 
   5  10   2       87.73      101.67      5.54 o 
   6  10   2       99.74      110.38      7.94 o 
   7  10   2     4255.77     4369.50     58.09 o 
   8  10   2      198.83      202.92     33.16 o 
  -9  11   2     2222.36     2230.11     35.37 o 
  -8  11   2      302.02      285.40     23.22 o 
  -7  11   2     1482.08     1535.84     25.40 o 
  -6  11   2     2790.53     2831.55     56.08 o 
  -5  11   2       80.05       81.16      5.79 o 
  -4  11   2       80.89       89.33      6.54 o 
  -3  11   2      654.53      667.04     10.92 o 
  -2  11   2     1816.16     1893.73     21.72 o 
  -1  11   2      259.81      247.96      6.17 o 
   0  11   2     2376.08     2462.29     26.30 o 
   1  11   2     9133.43     9554.41    120.50 o 
   2  11   2        4.92        7.58      4.69 o 
   3  11   2     4535.70     4670.66     62.79 o 
   4  11   2     6923.62     7033.05     84.76 o 
   5  11   2       57.44       62.33      6.47 o 
   6  11   2      185.17      199.12     10.23 o 
   7  11   2      551.96      602.33     16.27 o 
   8  11   2      313.17      318.10     13.53 o 
  -9  12   2      577.48      629.23     17.50 o 
  -8  12   2      153.90      173.77      9.90 o 
  -7  12   2      543.66      536.01     14.45 o 
  -6  12   2     2636.91     2714.64     37.80 o 
  -5  12   2     1005.80     1009.97     20.39 o 
  -4  12   2      826.99      865.68     13.51 o 
  -3  12   2    10624.66    10974.17    106.41 o 
  -2  12   2     3223.68     3357.07     35.53 o 
  -1  12   2      550.56      553.14     15.79 o 
   0  12   2     6965.26     7295.01     74.14 o 
   1  12   2      859.24      870.08     17.02 o 
   2  12   2      246.09      253.07      9.70 o 
   3  12   2     2037.34     1950.93     46.78 o 
   4  12   2     1734.65     1761.03     27.41 o 
   5  12   2      448.79      450.65     12.86 o 
   6  12   2      943.42      971.27     19.97 o 
   7  12   2     2837.13     2955.05     47.81 o 
   8  12   2     1014.63     1035.05     22.84 o 
  -9  13   2     1466.82     1505.24     27.66 o 
  -8  13   2      299.19      317.83     15.11 o 
  -7  13   2      954.20      985.27     19.89 o 
  -6  13   2     2259.61     2330.09     33.99 o 
  -5  13   2     1523.95     1578.02     24.70 o 
  -4  13   2      671.51      673.95     20.84 o 
  -3  13   2      443.89      456.97      9.48 o 
  -2  13   2     3216.71     3295.00     35.40 o 
  -1  13   2       91.24       96.93      4.59 o 
   0  13   2     2533.70     2634.95     55.63 o 
   1  13   2     4861.71     5120.88     70.57 o 
   2  13   2      140.58      143.42      8.67 o 
   3  13   2     3860.72     3910.35     42.26 o 
   4  13   2     4051.43     4182.01     64.13 o 
   5  13   2      759.87      760.99     17.15 o 
   6  13   2      933.67      963.98     20.08 o 
   7  13   2      235.63      276.25     13.14 o 
  -8  14   2     1008.73     1030.71     21.87 o 
  -7  14   2     1321.49     1372.23     25.57 o 
  -6  14   2      857.66      852.89     20.56 o 
  -5  14   2     2107.38     2230.31     27.51 o 
  -4  14   2     1499.26     1539.45     20.51 o 
  -3  14   2     1867.43     1937.02     23.50 o 
  -2  14   2     5505.00     5738.72     72.72 o 
  -1  14   2      842.56      848.75     25.58 o 
   0  14   2     1894.65     1995.40     31.61 o 
   1  14   2     2746.28     2840.89     81.68 o 
   2  14   2     1606.62     1647.75     27.93 o 
   3  14   2     1392.46     1479.60     20.06 o 
   4  14   2      513.48      600.76     15.30 o 
   5  14   2     1245.55     1272.49     23.77 o 
   6  14   2     1199.84     1258.82     24.27 o 
   7  14   2     1850.79     1977.17     33.21 o 
  -8  15   2      254.55      257.45     13.66 o 
  -7  15   2     1027.63     1048.06     21.13 o 
  -6  15   2      934.78      919.72     16.82 o 
  -5  15   2      625.25      654.13     13.12 o 
  -4  15   2     1827.07     1851.21     23.73 o 
  -3  15   2       28.91       38.46      4.88 o 
  -2  15   2      738.52      772.87     12.72 o 
  -1  15   2     2010.43     2041.45     32.48 o 
   0  15   2     2289.47     2342.23     48.33 o 
   1  15   2      875.98      892.41     18.99 o 
   2  15   2      316.98      309.16     10.62 o 
   3  15   2     3411.47     3488.07     48.68 o 
   4  15   2     1141.45     1165.02     21.95 o 
   5  15   2      697.85      737.27     17.83 o 
   6  15   2     1275.50     1403.42     26.39 o 
   7  15   2       21.06       21.69      9.31 o 
  -7  16   2      883.73      951.88     17.93 o 
  -6  16   2       21.93       18.14      6.51 o 
  -5  16   2     2897.26     2989.21     35.22 o 
  -4  16   2     1245.86     1309.68     19.18 o 
  -3  16   2     1038.20     1089.46     16.44 o 
  -2  16   2     2938.54     3046.66     71.85 o 
  -1  16   2     2721.69     2766.67     41.97 o 
   0  16   2      284.27      305.14     16.87 o 
   1  16   2     1150.71     1189.16     17.15 o 
   2  16   2     2264.42     2310.59     28.05 o 
   3  16   2      955.90      979.67     27.95 o 
   4  16   2       59.96       63.68      8.06 o 
   5  16   2     1345.08     1404.41     25.95 o 
   6  16   2      843.13      927.89     41.10 o 
  -7  17   2     1219.31     1301.30     24.43 o 
  -6  17   2      271.35      271.59     18.06 o 
  -5  17   2      592.42      629.10     14.05 o 
  -4  17   2     2080.61     2185.91     27.70 o 
  -3  17   2       40.54       48.00      7.76 o 
  -2  17   2      923.59      948.74     20.76 o 
  -1  17   2     2649.36     2667.28     42.08 o 
   0  17   2     1303.40     1341.39     26.86 o 
   1  17   2      492.44      493.28     11.05 o 
   2  17   2      971.78     1047.24     66.36 o 
   3  17   2     1497.93     1627.28     27.49 o 
   4  17   2      428.67      458.77     15.15 o 
   5  17   2      279.11      288.77     13.74 o 
  -6  18   2      128.68      144.71      8.79 o 
  -5  18   2     2494.36     2646.90     33.12 o 
  -4  18   2      600.32      620.05     23.25 o 
  -3  18   2      439.99      502.93     16.54 o 
  -2  18   2     1102.03     1157.21     28.04 o 
  -1  18   2     2409.25     2492.77     47.02 o 
   0  18   2       70.31       77.67      8.38 o 
   1  18   2      464.30      479.62     15.69 o 
   2  18   2     4043.56     4218.85     55.77 o 
   3  18   2      284.57      331.84     15.80 o 
   4  18   2       30.00       32.57      8.20 o 
   5  18   2     1639.90     1848.62     59.61 o 
  -5  19   2      648.19      719.84     21.30 o 
  -4  19   2     2540.24     2708.88     46.99 o 
  -3  19   2       10.89        3.71      7.93 o 
  -2  19   2      955.05      952.26     21.86 o 
  -1  19   2     2881.30     3007.18     50.97 o 
   0  19   2      105.82      120.34     13.37 o 
   1  19   2      233.42      231.26     18.56 o 
   2  19   2      352.48      357.80     22.12 o 
   3  19   2      551.20      601.59     16.88 o 
   4  19   2      475.84      509.97     16.89 o 
  -4  20   2      181.76      225.77     18.22 o 
  -3  20   2      245.17      260.60     14.14 o 
  -2  20   2      276.70      288.05     14.09 o 
  -1  20   2     1675.29     1763.90     32.24 o 
   0  20   2      510.73      492.96     25.65 o 
   1  20   2       80.02       74.71     15.21 o 
   2  20   2     3498.60     3620.02     80.91 o 
   3  20   2      338.03      376.96     25.19 o 
  -2  21   2     1415.60     1475.92     39.77 o 
  -1  21   2     1845.08     1953.98     52.21 o 
   0  21   2       25.90        4.67     13.95 o 
   1  21   2      732.59      797.53     31.30 o 
  -2 -21   3     2712.48     2703.60     58.07 o 
  -1 -21   3      941.77      995.59     30.75 o 
   0 -21   3      506.41      483.71     21.66 o 
  -4 -20   3       71.91       64.11     11.19 o 
  -3 -20   3      388.31      385.53     20.23 o 
  -2 -20   3      124.42      134.38     14.18 o 
  -1 -20   3      309.53      297.81     18.37 o 
   0 -20   3      637.49      607.11     23.95 o 
   1 -20   3      223.45      230.88     16.36 o 
   2 -20   3     2134.02     2100.86     46.98 o 
  -5 -19   3     1128.41     1099.91     22.50 o 
  -4 -19   3      436.74      432.40     14.44 o 
  -3 -19   3      136.73      153.58      9.71 o 
  -2 -19   3     3222.95     3210.00     64.20 o 
  -1 -19   3      271.39      301.82     18.84 o 
   0 -19   3      289.09      276.35     17.76 o 
   1 -19   3     2326.92     2230.74     48.23 o 
   2 -19   3       13.57       16.49      7.86 o 
   3 -19   3      631.03      578.18     24.12 o 
  -6 -18   3      401.98      364.08     11.40 o 
  -5 -18   3     2022.67     1934.23     30.61 o 
  -4 -18   3      289.25      283.34     17.25 o 
  -3 -18   3      651.94      661.31     16.33 o 
  -2 -18   3      596.23      580.13     22.58 o 
  -1 -18   3     1420.40     1359.86     34.49 o 
   0 -18   3      663.41      628.86     22.65 o 
   1 -18   3      130.45      147.59     13.16 o 
   2 -18   3     2313.65     2230.16     78.51 o 
   3 -18   3       46.27       39.58      7.86 o 
   4 -18   3      199.34      193.24     16.04 o 
  -7 -17   3      380.51      377.57     11.75 o 
  -6 -17   3     1487.62     1449.84     20.53 o 
  -5 -17   3     1342.45     1311.83     20.24 o 
  -4 -17   3      493.72      467.14     13.60 o 
  -3 -17   3      900.39      846.06     25.20 o 
  -2 -17   3     4070.84     3943.87    161.81 o 
  -1 -17   3      346.35      339.50     17.60 o 
   0 -17   3      239.32      220.57     15.64 o 
   1 -17   3     2482.91     2245.97     46.76 o 
   2 -17   3      800.08      745.06     17.10 o 
   3 -17   3      501.86      486.49     25.44 o 
   4 -17   3     1444.93     1309.94     34.93 o 
   5 -17   3      410.96      343.13     21.73 o 
  -7 -16   3       46.76       43.51      6.56 o 
  -6 -16   3      209.97      198.57      9.23 o 
  -5 -16   3     1021.21      974.40     16.41 o 
  -4 -16   3     1471.73     1434.22     18.99 o 
  -3 -16   3     1424.79     1378.96     27.75 o 
  -2 -16   3     1003.92      974.13     18.11 o 
  -1 -16   3     3212.25     2981.65     57.57 o 
   0 -16   3     1462.63     1326.98     31.53 o 
   1 -16   3     1429.99     1307.81     22.89 o 
   2 -16   3     2695.12     2540.37     36.07 o 
   3 -16   3       89.07       94.42      8.28 o 
   4 -16   3      439.98      427.53     18.86 o 
   5 -16   3     1344.35     1354.71     35.52 o 
  -8 -15   3      526.47      520.90     15.00 o 
  -7 -15   3      522.31      503.12     14.12 o 
  -6 -15   3     3275.52     3071.37     33.75 o 
  -5 -15   3      753.15      705.48     12.42 o 
  -4 -15   3      904.70      858.36     22.12 o 
  -3 -15   3     1620.25     1584.27     39.98 o 
  -2 -15   3     1615.82     1573.29     26.11 o 
  -1 -15   3     1521.86     1456.93     33.43 o 
   0 -15   3      680.41      628.29     19.79 o 
   1 -15   3     3258.12     3108.35     41.65 o 
   2 -15   3     1753.26     1649.34     33.85 o 
   3 -15   3     1700.49     1619.31     25.92 o 
   4 -15   3     2145.74     2136.92     31.68 o 
   5 -15   3      617.73      618.99     22.98 o 
   6 -15   3      611.66      578.10     23.29 o 
  -8 -14   3      339.25      327.85     12.73 o 
  -7 -14   3       73.16       65.24      7.92 o 
  -6 -14   3      378.11      358.09     11.15 o 
  -5 -14   3      319.66      296.61      8.54 o 
  -4 -14   3     1725.80     1624.37     19.70 o 
  -3 -14   3     3325.18     3187.13     32.96 o 
  -2 -14   3      582.17      579.67      9.91 o 
  -1 -14   3     4344.05     4111.67     73.05 o 
   0 -14   3     2310.25     2202.57     43.60 o 
   1 -14   3     1473.74     1405.17     22.69 o 
   2 -14   3     1429.54     1385.99     22.57 o 
   3 -14   3      170.48      170.15      9.39 o 
   4 -14   3     1223.15     1180.94     21.06 o 
   5 -14   3      554.86      529.31     21.82 o 
   6 -14   3     1243.09     1238.63     33.42 o 
  -9 -13   3      813.09      820.34     19.19 o 
  -8 -13   3      338.54      346.00     13.12 o 
  -7 -13   3     2417.31     2317.12     32.83 o 
  -6 -13   3     2656.79     2499.22     34.30 o 
  -5 -13   3      514.26      482.62      9.79 o 
  -4 -13   3     1927.96     1891.13     21.68 o 
  -3 -13   3     2201.10     2052.52     22.79 o 
  -2 -13   3      820.04      809.23     15.98 o 
  -1 -13   3     2425.51     2255.64     43.90 o 
   0 -13   3     1340.94     1307.79     29.53 o 
   1 -13   3     1554.43     1530.10     23.55 o 
   2 -13   3     1629.53     1561.23     23.91 o 
   3 -13   3     4345.80     4179.24     68.89 o 
   4 -13   3     2412.08     2349.92     32.89 o 
   5 -13   3      775.15      722.96     23.00 o 
   6 -13   3     1569.56     1521.03     36.06 o 
   7 -13   3     1128.36     1125.74     31.08 o 
  -9 -12   3       51.71       44.19      8.67 o 
  -8 -12   3      156.13      156.95      9.12 o 
  -7 -12   3      170.60      169.86      9.00 o 
  -6 -12   3      796.82      723.18     14.77 o 
  -5 -12   3      124.23      134.40     15.43 o 
  -4 -12   3     3034.62     2948.25     30.50 o 
  -3 -12   3     5117.56     4937.85     47.41 o 
  -2 -12   3      270.11      256.83      6.51 o 
  -1 -12   3     1991.19     1917.49     20.60 o 
   0 -12   3     6917.16     6671.77    110.78 o 
   1 -12   3      951.75      893.20     16.05 o 
   2 -12   3      746.13      735.20     14.56 o 
   3 -12   3      875.89      861.76     16.12 o 
   4 -12   3      448.10      466.62     12.45 o 
   5 -12   3      186.85      177.53     13.58 o 
   6 -12   3     1312.08     1350.89     33.28 o 
   7 -12   3     1777.46     1741.60     40.31 o 
 -10 -11   3     1351.27     1321.88     24.68 o 
  -9 -11   3      642.44      627.01     15.99 o 
  -8 -11   3      241.08      230.69     15.61 o 
  -7 -11   3     5878.39     5501.27    112.37 o 
  -6 -11   3      961.53      938.90     16.91 o 
  -5 -11   3     1779.51     1718.62     43.53 o 
  -4 -11   3     4722.92     4498.41     51.90 o 
  -3 -11   3      209.06      199.57      5.99 o 
  -2 -11   3      366.19      370.93     14.47 o 
  -1 -11   3     1337.25     1312.51     14.94 o 
   0 -11   3     4307.06     4198.64     40.47 o 
   1 -11   3     1101.05     1110.52     18.25 o 
   2 -11   3      220.80      223.86      8.60 o 
   3 -11   3     7191.71     7105.43     82.32 o 
   4 -11   3     1049.75     1027.87     17.82 o 
   6 -11   3     1909.70     1878.15     39.93 o 
   7 -11   3       32.31       34.64     11.13 o 
 -10 -10   3     1687.98     1645.88     41.56 o 
  -9 -10   3       65.78       67.77      7.59 o 
  -8 -10   3      316.41      311.90     13.97 o 
  -7 -10   3      644.13      597.65     13.92 o 
  -6 -10   3     2116.04     2063.99     52.86 o 
  -5 -10   3     1004.72      933.49     15.62 o 
  -4 -10   3      852.45      844.82     11.69 o 
  -3 -10   3     9748.84     9397.17     85.47 o 
  -2 -10   3      215.10      220.46      6.94 o 
  -1 -10   3     2997.55     3035.15     29.65 o 
   0 -10   3    12361.01    12054.22    130.59 o 
   1 -10   3      132.99      144.92     11.96 o 
   2 -10   3      386.06      374.37     13.70 o 
   3 -10   3     1335.73     1294.97     19.89 o 
   4 -10   3     1144.61     1145.52     18.61 o 
   6 -10   3      280.68      282.80     14.85 o 
   7 -10   3     1965.91     1969.88     41.72 o 
   8 -10   3       63.93       73.00     12.70 o 
 -10  -9   3     2312.01     2183.10     67.73 o 
  -9  -9   3      376.35      348.78     12.34 o 
  -8  -9   3      392.99      377.04     11.85 o 
  -7  -9   3     8328.44     8058.87     92.56 o 
  -6  -9   3     2021.68     1967.58     35.68 o 
  -5  -9   3      102.28       96.71      5.45 o 
  -4  -9   3     6336.61     6099.26     57.02 o 
  -3  -9   3      201.00      209.33      5.66 o 
  -2  -9   3     1534.35     1498.97     19.12 o 
  -1  -9   3     1288.71     1240.59     13.82 o 
   0  -9   3     4573.61     4406.93     41.79 o 
   1  -9   3      493.91      513.26      7.26 o 
   2  -9   3      398.31      394.94     23.53 o 
   3  -9   3    11425.59    11214.17    125.10 o 
   4  -9   3      663.62      626.08     12.76 o 
   5  -9   3       43.76       40.41      7.69 o 
   6  -9   3     4448.78     4241.93     73.73 o 
   7  -9   3       75.74       80.84     10.44 o 
   8  -9   3      293.13      306.14     18.41 o 
 -10  -8   3     1270.03     1287.67     23.83 o 
  -9  -8   3      433.33      384.51     12.48 o 
  -8  -8   3     1191.78     1117.81     19.68 o 
  -7  -8   3      599.75      574.08     12.76 o 
  -6  -8   3     1961.26     1937.95     26.69 o 
  -5  -8   3     1117.00     1089.69     21.24 o 
  -4  -8   3     1457.35     1375.09     17.88 o 
  -3  -8   3     9397.58     9111.71     84.88 o 
  -2  -8   3       58.09       58.73      2.89 o 
  -1  -8   3     2576.68     2581.99     25.18 o 
   0  -8   3     9223.38     9114.13     82.58 o 
   1  -8   3      793.21      751.65      9.39 o 
   2  -8   3      101.56       92.06      3.05 o 
   3  -8   3     1713.88     1627.37     30.57 o 
   4  -8   3     3017.89     2952.31     37.23 o 
   5  -8   3      508.72      448.16     52.30 o 
   6  -8   3      465.96      475.26     12.33 o 
   7  -8   3     2830.88     2767.95     52.53 o 
   8  -8   3       48.51       40.42     10.08 o 
 -11  -7   3      907.34      932.04     20.36 o 
 -10  -7   3     1338.57     1291.69     30.19 o 
  -9  -7   3      563.17      540.75     14.32 o 
  -8  -7   3      299.35      300.45     12.22 o 
  -7  -7   3     5139.38     4932.75     59.05 o 
  -6  -7   3     2266.55     2156.58     28.68 o 
  -5  -7   3       77.27       71.53      4.80 o 
  -4  -7   3     8720.72     8327.61     75.88 o 
  -3  -7   3      708.56      629.00      8.59 o 
  -2  -7   3        4.99        3.44      2.01 o 
  -1  -7   3     7947.64     8073.96     72.73 o 
   0  -7   3     5794.17     5834.93     53.76 o 
   1  -7   3      766.69      792.48      9.67 o 
   2  -7   3     2502.81     2407.23     37.36 o 
   3  -7   3     8264.41     7916.58     89.23 o 
   4  -7   3     1861.27     1833.13     24.91 o 
   5  -7   3      163.13      144.18      7.04 o 
   6  -7   3     3359.43     3282.20     86.98 o 
   7  -7   3      601.62      607.75     19.59 o 
   8  -7   3      442.89      415.75     17.80 o 
 -11  -6   3      409.98      414.90     14.28 o 
 -10  -6   3      717.15      707.83     19.77 o 
  -9  -6   3     1380.21     1300.40     22.29 o 
  -8  -6   3     1636.73     1533.03     32.64 o 
  -7  -6   3      478.07      475.86     11.50 o 
  -6  -6   3     1194.11     1140.56     17.85 o 
  -5  -6   3     2480.92     2500.52     31.26 o 
  -4  -6   3     6029.12     6051.50     55.87 o 
  -3  -6   3     5685.68     5548.32     51.13 o 
  -2  -6   3      119.47      101.80      4.42 o 
  -1  -6   3     4118.04     4245.00     39.16 o 
   0  -6   3     9122.78     9324.70     83.97 o 
   1  -6   3     6170.37     6034.06     55.19 o 
   2  -6   3      855.52      803.56     12.83 o 
   3  -6   3     1457.72     1361.03     19.11 o 
   4  -6   3     3443.71     3272.99     34.71 o 
   5  -6   3     1046.93     1011.15     16.77 o 
   6  -6   3     1954.13     1821.08     60.31 o 
   7  -6   3     2142.01     2110.36     42.05 o 
   8  -6   3       70.50       75.55     11.21 o 
   9  -6   3      752.99      781.56     24.73 o 
 -11  -5   3     1433.33     1430.19     25.79 o 
 -10  -5   3      358.21      362.01     23.25 o 
  -9  -5   3     1176.99     1158.95     16.30 o 
  -8  -5   3     2217.88     2247.77     33.01 o 
  -7  -5   3     1978.82     1967.08     39.83 o 
  -6  -5   3     1674.13     1559.56     32.10 o 
  -5  -5   3     1021.43      986.70     15.00 o 
  -4  -5   3     5669.56     5641.09     60.51 o 
  -3  -5   3     5783.95     5665.59     51.92 o 
  -2  -5   3     8215.62     8580.59    102.44 o 
  -1  -5   3     9059.31     9105.81     81.85 o 
   0  -5   3     2722.58     2686.36     25.90 o 
   1  -5   3     2742.73     2647.50     31.89 o 
   2  -5   3     6919.16     6972.89     78.21 o 
   3  -5   3     2238.52     2233.84     28.12 o 
   4  -5   3     3448.48     3421.09     32.81 o 
   5  -5   3      910.58      883.36     11.65 o 
   7  -5   3     2585.48     2530.51     47.79 o 
   8  -5   3     1326.42     1350.43     31.85 o 
   9  -5   3      927.72     1006.72     28.51 o 
 -11  -4   3      313.57      332.36     20.14 o 
 -10  -4   3      256.59      258.71      9.02 o 
  -9  -4   3     1350.97     1361.69     22.02 o 
  -8  -4   3     2593.65     2543.67     33.63 o 
  -7  -4   3     1131.31     1155.22     39.42 o 
  -6  -4   3     3965.53     3924.75     46.29 o 
  -5  -4   3     5451.70     5549.03     90.97 o 
  -4  -4   3     5181.28     5230.62     59.90 o 
  -3  -4   3     4503.67     4618.96     43.20 o 
  -2  -4   3     2747.41     2822.35     26.67 o 
  -1  -4   3     7194.30     7510.69     67.86 o 
   0  -4   3      896.47      881.23     12.68 o 
   1  -4   3     6483.16     6571.00     73.36 o 
   2  -4   3     4520.54     4383.64     50.30 o 
   3  -4   3      818.58      809.19     12.60 o 
   4  -4   3     7099.77     7244.99    123.39 o 
   5  -4   3     2589.47     2513.71     25.56 o 
   6  -4   3     1139.74     1085.82     32.09 o 
   7  -4   3     1788.94     1763.91     25.87 o 
   8  -4   3      268.85      263.36     11.61 o 
   9  -4   3      910.41      972.68     27.70 o 
 -11  -3   3     1138.85     1150.99     22.50 o 
 -10  -3   3       21.58       23.78      6.42 o 
  -9  -3   3     2514.13     2435.09     45.18 o 
  -8  -3   3     1110.77     1083.96     18.31 o 
  -7  -3   3      334.77      339.07      9.51 o 
  -6  -3   3     6759.58     6750.04     75.89 o 
  -5  -3   3     3684.03     3580.20     34.15 o 
  -4  -3   3     6982.70     7046.05    125.00 o 
  -3  -3   3     2238.88     2203.28     30.89 o 
  -2  -3   3    12546.76    12642.12    161.70 o 
  -1  -3   3    13997.54    14216.88    139.11 o 
   0  -3   3     1433.22     1484.49     30.87 o 
   1  -3   3     7804.44     7651.33     84.58 o 
   2  -3   3     2118.42     2006.47     24.72 o 
   3  -3   3      384.41      404.03      8.36 o 
   4  -3   3     2592.77     2488.79     48.83 o 
   5  -3   3     1413.26     1372.71     15.86 o 
   6  -3   3      840.67      854.99     16.79 o 
   7  -3   3     1372.02     1397.15     22.23 o 
   8  -3   3     2421.38     2463.16     45.81 o 
   9  -3   3      912.91      963.15     27.23 o 
 -11  -2   3      489.33      492.89     25.31 o 
 -10  -2   3      162.45      169.99      9.02 o 
  -9  -2   3     1386.91     1333.21     21.72 o 
  -8  -2   3     6198.52     6058.04     70.39 o 
  -7  -2   3      649.06      620.02     16.39 o 
  -6  -2   3     3153.29     3147.63     38.17 o 
  -5  -2   3     9855.54     9947.94     89.02 o 
  -4  -2   3      367.14      360.50      7.15 o 
  -3  -2   3     1419.84     1520.41     15.42 o 
  -2  -2   3     2299.87     2461.99     23.81 o 
  -1  -2   3     3877.01     3907.39     45.20 o 
   0  -2   3     1214.63     1222.29     15.75 o 
   1  -2   3     3251.50     3184.16     36.69 o 
   2  -2   3    14547.32    14558.37    161.87 o 
   3  -2   3      421.00      451.02      8.58 o 
   4  -2   3     4650.30     4697.92     54.40 o 
   5  -2   3     8483.05     8519.07     77.20 o 
   6  -2   3      997.59      995.52     11.83 o 
   7  -2   3      255.33      246.90      6.69 o 
   8  -2   3      920.32      965.76     18.57 o 
   9  -2   3      818.87      848.94     25.14 o 
 -11  -1   3      465.94      506.65     22.87 o 
 -10  -1   3      111.19      121.08      8.53 o 
  -9  -1   3     2327.44     2322.02     32.03 o 
  -8  -1   3       73.01       82.74      6.49 o 
  -7  -1   3       71.53       76.45      5.46 o 
  -6  -1   3     1567.65     1611.01     23.15 o 
  -5  -1   3    10556.02    10605.79     94.91 o 
  -4  -1   3      322.72      293.01     10.75 o 
  -3  -1   3      368.97      429.79      5.69 o 
  -2  -1   3    27270.98    27329.77    250.79 o 
  -1  -1   3     1407.34     1480.34     18.54 o 
   0  -1   3     2416.82     2628.32     22.25 o 
   1  -1   3    17551.98    17487.09    202.21 o 
   2  -1   3       55.25       51.10      3.03 o 
   3  -1   3      228.64      267.97     14.06 o 
   4  -1   3     1443.62     1418.08     16.27 o 
   5  -1   3     2889.74     2916.46     25.60 o 
   6  -1   3      112.24      116.83      4.41 o 
   7  -1   3      288.80      277.55     10.10 o 
   8  -1   3     4401.69     4473.45     44.99 o 
   9  -1   3      300.98      320.56     16.97 o 
 -11   0   3      869.59      847.35     25.16 o 
 -10   0   3       37.12       31.85      7.07 o 
  -9   0   3      693.58      667.96     19.00 o 
  -8   0   3     5936.01     6005.94     69.81 o 
  -7   0   3      206.47      204.55     10.23 o 
  -6   0   3     1653.57     1705.36     21.69 o 
  -5   0   3     9738.12     9916.33     88.82 o 
  -4   0   3      192.09      227.73      4.44 o 
  -3   0   3      458.82      481.84      5.40 o 
  -2   0   3     2823.07     2940.20     27.91 o 
  -1   0   3     4573.08     4442.84     67.08 o 
   0   0   3      257.85      279.15      6.60 o 
   1   0   3     1804.17     1747.27     21.24 o 
   2   0   3     9611.34     9233.32     97.19 o 
   3   0   3       82.74       87.01      3.27 o 
   4   0   3     1371.90     1346.15     15.59 o 
   5   0   3     9213.47     9149.44     66.19 o 
   6   0   3       81.10       72.73      4.61 o 
   7   0   3       18.64       24.09      4.75 o 
   8   0   3      718.37      746.10     15.49 o 
   9   0   3      502.36      509.32     19.65 o 
 -11   1   3      373.33      413.86     14.10 o 
 -10   1   3      131.84      134.98      8.85 o 
  -9   1   3     2434.26     2476.30     34.54 o 
  -8   1   3       78.35       84.62      6.28 o 
  -7   1   3       30.68       37.49      5.03 o 
  -6   1   3     1767.69     1835.50     19.00 o 
  -5   1   3    10699.46    10944.63     98.04 o 
  -4   1   3      206.62      194.51      8.00 o 
  -3   1   3      532.25      617.36      6.47 o 
  -2   1   3    26995.86    27239.29    308.58 o 
  -1   1   3     1101.30     1146.55     14.97 o 
   0   1   3     2795.57     3122.79    113.28 o 
   1   1   3    17603.10    17190.20    139.22 o 
   2   1   3       85.54       87.00      2.76 o 
   3   1   3       97.39      101.15     13.06 o 
   4   1   3     1594.07     1593.87     15.57 o 
   5   1   3     2984.27     3042.52     27.40 o 
   6   1   3       86.04       93.85      4.19 o 
   7   1   3      275.81      279.67     10.22 o 
   8   1   3     4079.30     4198.32     51.47 o 
   9   1   3      309.55      336.11     20.01 o 
 -11   2   3      491.29      544.42     15.51 o 
 -10   2   3      230.56      219.29     10.63 o 
  -9   2   3     1225.15     1256.52     28.00 o 
  -8   2   3     5936.67     5907.30     68.82 o 
  -7   2   3      550.58      542.21     11.77 o 
  -6   2   3     2919.48     2968.90     48.70 o 
  -5   2   3    10261.58    10562.76    115.03 o 
  -4   2   3      285.12      250.59      8.90 o 
  -3   2   3     1638.42     1736.94     17.18 o 
  -2   2   3     2446.98     2599.01     30.61 o 
  -1   2   3     3642.84     3586.37     35.01 o 
   0   2   3     1773.84     1832.56     22.99 o 
   1   2   3     2901.30     2890.13     27.57 o 
   2   2   3    14718.70    14926.37    176.91 o 
   3   2   3      536.44      578.92      8.82 o 
   4   2   3     4090.41     4208.12     42.74 o 
   5   2   3     8626.03     8646.22    104.47 o 
   6   2   3     1168.13     1169.84     13.46 o 
   7   2   3      180.87      189.85      6.37 o 
   8   2   3      842.50      902.23     40.03 o 
   9   2   3      952.60      910.82     27.12 o 
 -11   3   3     1014.23     1099.65     31.17 o 
 -10   3   3        8.64        6.54      6.21 o 
  -9   3   3     2680.61     2631.53     35.62 o 
  -8   3   3     1258.10     1224.57     19.80 o 
  -7   3   3      256.60      243.22      9.55 o 
  -6   3   3     7277.35     7387.59     82.61 o 
  -5   3   3     3568.87     3520.74     41.55 o 
  -4   3   3     6200.74     6380.29     70.72 o 
  -3   3   3     2502.10     2499.51     21.17 o 
  -2   3   3    12278.63    12385.36    118.42 o 
  -1   3   3    12915.67    12889.36    264.33 o 
   0   3   3     1110.10     1211.51     13.72 o 
   1   3   3     8310.68     8344.15     79.37 o 
   2   3   3     2531.48     2467.19     35.98 o 
   3   3   3      468.41      486.65      9.86 o 
   4   3   3     3013.77     2936.14     38.51 o 
   5   3   3     1671.01     1678.81     44.54 o 
   6   3   3      791.68      788.85     12.40 o 
   7   3   3     1244.17     1267.58     20.84 o 
   8   3   3     2313.84     2420.55     87.15 o 
   9   3   3      773.32      806.38     25.84 o 
 -11   4   3      350.61      366.39     19.14 o 
 -10   4   3      301.44      299.00     11.91 o 
  -9   4   3     1146.65     1188.81     23.10 o 
  -8   4   3     2539.81     2511.82     33.28 o 
  -7   4   3      955.68      957.35     26.51 o 
  -6   4   3     3637.47     3631.92     36.74 o 
  -5   4   3     5010.36     5017.48     48.51 o 
  -4   4   3     5456.80     5605.18     53.13 o 
  -3   4   3     4648.95     4774.25     45.16 o 
  -2   4   3     3093.57     3192.88     30.98 o 
  -1   4   3     8161.54     8559.02     84.40 o 
   0   4   3     1016.75     1032.08     15.36 o 
   1   4   3     6383.07     6737.58     80.88 o 
   2   4   3     4797.32     4797.07     58.87 o 
   3   4   3      690.67      685.13     12.19 o 
   4   4   3     6451.76     6656.76     81.32 o 
   5   4   3     2425.84     2405.35     33.23 o 
   6   4   3      999.80      988.92     14.42 o 
   7   4   3     1516.99     1499.78     19.66 o 
   8   4   3      300.57      332.41     14.76 o 
   9   4   3     1282.45     1365.75     34.78 o 
 -11   5   3     1244.86     1255.12     33.59 o 
 -10   5   3      345.32      354.43     19.00 o 
  -9   5   3     1423.80     1430.83     33.55 o 
  -8   5   3     2177.42     1467.43     30.38 o 
  -7   5   3     1951.78     1828.15     64.91 o 
  -6   5   3     2177.03     2132.41     23.43 o 
  -5   5   3     1209.38     1217.82     14.72 o 
  -4   5   3     5399.72     5415.85     69.28 o 
  -3   5   3     5957.93     6110.33     70.84 o 
  -2   5   3     7938.45     8454.92     96.39 o 
  -1   5   3     8210.31     8267.50     81.68 o 
   0   5   3     2586.27     2621.50     27.45 o 
   1   5   3     2895.99     2854.69     36.69 o 
   2   5   3     6455.66     6633.91     80.25 o 
   3   5   3     2456.46     2511.06     33.44 o 
   4   5   3     3965.03     4110.67     52.32 o 
   5   5   3      975.91      990.69     26.76 o 
   6   5   3     1477.32     1515.48     19.31 o 
   7   5   3     2640.11     2653.44     37.77 o 
   8   5   3     1205.40     1246.75     23.22 o 
   9   5   3      667.71      672.01     18.01 o 
 -11   6   3      484.25      554.34     24.19 o 
 -10   6   3      758.29      774.29     24.78 o 
  -9   6   3     1239.14     1201.36     29.85 o 
  -8   6   3     1469.05     1442.37     18.83 o 
  -7   6   3      367.81      365.83      8.28 o 
  -6   6   3     1017.39     1029.27     13.66 o 
  -5   6   3     2300.79     2269.63     82.88 o 
  -4   6   3     6530.23     6954.40     81.10 o 
  -3   6   3     5806.12     5770.81     67.27 o 
  -2   6   3      265.43      255.21      5.96 o 
  -1   6   3     4841.83     5033.93     42.26 o 
   0   6   3     9241.83     9514.90     93.77 o 
   1   6   3     6301.12     6505.86     64.89 o 
   2   6   3      857.65      813.09     13.83 o 
   3   6   3     1267.54     1255.75     32.66 o 
   4   6   3     3201.25     3128.38     41.25 o 
   5   6   3      858.97      852.31     15.84 o 
   6   6   3     2036.73     2002.93     30.62 o 
   7   6   3     2066.36     2056.49     31.33 o 
   8   6   3       99.43      102.04     13.35 o 
   9   6   3      954.73      993.52     21.80 o 
 -11   7   3      743.45      779.11     26.89 o 
 -10   7   3     1381.51     1430.84     35.80 o 
  -9   7   3      760.22      742.91     23.00 o 
  -8   7   3      381.01      402.36     11.16 o 
  -7   7   3     5256.08     5235.32     51.95 o 
  -6   7   3     2700.44     2639.77     28.11 o 
  -5   7   3      124.71      146.18     16.94 o 
  -4   7   3     8794.33     8719.35     81.12 o 
  -3   7   3      561.40      491.66      9.41 o 
  -2   7   3       17.22       32.16      2.67 o 
  -1   7   3     7185.19     7408.65     71.15 o 
   0   7   3     5729.81     5919.16     59.41 o 
   1   7   3      879.14      933.53     12.19 o 
   2   7   3     2360.60     2329.84     31.71 o 
   3   7   3     8647.37     8714.12    105.11 o 
   4   7   3     2047.67     2088.80     29.68 o 
   5   7   3      173.65      175.51      8.35 o 
   6   7   3     3381.74     3432.28     39.03 o 
   7   7   3      672.95      702.09     17.03 o 
   8   7   3      299.22      289.54     13.20 o 
 -10   8   3     1283.24     1280.13     33.30 o 
  -9   8   3      378.87      353.78     12.49 o 
  -8   8   3      920.38      896.13     18.01 o 
  -7   8   3      632.40      639.01     10.98 o 
  -6   8   3     1881.20     1944.52     22.09 o 
  -5   8   3      760.85      788.95     11.19 o 
  -4   8   3     1632.98     1605.98     19.34 o 
  -3   8   3     9478.03     9622.98    110.06 o 
  -2   8   3      116.44      124.86      4.54 o 
  -1   8   3     2846.02     2888.96     38.55 o 
   0   8   3     9274.37     9378.83     93.45 o 
   1   8   3      701.69      709.50     15.08 o 
   2   8   3       62.21       57.60      3.71 o 
   3   8   3     1791.77     1790.62     26.11 o 
   4   8   3     2719.76     2763.77     37.72 o 
   5   8   3      267.50      269.91      7.95 o 
   6   8   3      523.54      531.62     11.23 o 
   7   8   3     2930.57     3001.72     45.03 o 
   8   8   3       50.01       46.47      8.66 o 
 -10   9   3     2498.91     2423.34     51.19 o 
  -9   9   3      351.76      345.02     12.97 o 
  -8   9   3      365.25      369.93     12.12 o 
  -7   9   3     8598.39     8524.97    101.91 o 
  -6   9   3     2166.03     2214.67     24.59 o 
  -5   9   3       54.59       46.87      4.53 o 
  -4   9   3     6487.73     6504.78     73.40 o 
  -3   9   3      141.51      157.34      8.71 o 
  -2   9   3      962.93      975.32     12.68 o 
  -1   9   3     1219.92     1226.94     14.55 o 
   0   9   3     4684.61     4690.35     60.92 o 
   1   9   3      325.57      362.39      7.68 o 
   2   9   3      356.70      357.33      7.95 o 
   3   9   3    11118.93    11264.70    135.12 o 
   4   9   3      762.32      746.31     14.98 o 
   5   9   3       10.64        6.57      4.50 o 
   6   9   3     4404.04     4496.50     77.68 o 
   7   9   3       49.16       60.56      8.17 o 
   8   9   3      139.93      134.80      9.83 o 
 -10  10   3     1794.29     1814.00     31.21 o 
  -9  10   3       33.09       42.75      7.85 o 
  -8  10   3      181.30      190.74     10.04 o 
  -7  10   3      664.83      651.87     17.71 o 
  -6  10   3     2156.48     2122.01     36.95 o 
  -5  10   3      814.22      811.26     11.80 o 
  -4  10   3      952.03      968.54     12.74 o 
  -3  10   3    10125.08    10514.53    101.43 o 
  -2  10   3      183.37      194.95      6.31 o 
  -1  10   3     3001.50     3120.16     32.25 o 
   0  10   3    12672.46    13125.92    162.47 o 
   1  10   3      150.28      159.64      7.27 o 
   2  10   3      192.30      183.91      6.76 o 
   3  10   3     1446.30     1438.71     18.74 o 
   4  10   3     1168.18     1188.83     20.57 o 
   5  10   3      441.21      450.61      9.94 o 
   6  10   3      233.69      238.61     10.80 o 
   7  10   3     2303.64     2345.30     50.70 o 
   8  10   3       75.89       76.54      9.46 o 
 -10  11   3     1353.02     1456.73     27.77 o 
  -9  11   3      516.23      565.12     23.34 o 
  -8  11   3      188.58      187.51      9.88 o 
  -7  11   3     6080.53     6183.43     99.52 o 
  -6  11   3     1042.57     1070.48     18.93 o 
  -5  11   3     1507.18     1528.30     23.29 o 
  -4  11   3     5190.60     5199.52     50.44 o 
  -3  11   3      291.46      303.34      7.55 o 
  -2  11   3      246.37      263.74      6.85 o 
  -1  11   3     1612.08     1651.01     18.98 o 
   0  11   3     4449.98     4646.29     64.18 o 
   1  11   3      806.06      863.20     22.85 o 
   2  11   3      179.49      184.46      9.68 o 
   3  11   3     7325.63     7441.38     75.93 o 
   4  11   3      935.72      952.74     25.30 o 
   5  11   3      137.87      137.39      6.66 o 
   6  11   3     2178.70     2155.25     33.28 o 
   7  11   3       40.17       33.22      8.11 o 
  -9  12   3       49.21       54.21      9.10 o 
  -8  12   3       97.87       99.65     10.65 o 
  -7  12   3      198.53      206.70     10.98 o 
  -6  12   3      985.35      980.48     18.18 o 
  -5  12   3      163.29      167.83     12.16 o 
  -4  12   3     2582.15     2631.24     27.03 o 
  -3  12   3     5314.90     5434.61     55.19 o 
  -2  12   3      212.54      207.23      6.56 o 
  -1  12   3     1666.74     1730.77     25.63 o 
   0  12   3     7310.47     7494.66    152.24 o 
   1  12   3      936.23     1007.10     18.40 o 
   2  12   3      552.26      581.34     13.64 o 
   3  12   3      823.77      893.64     27.14 o 
   4  12   3      641.67      660.40     23.76 o 
   5  12   3       68.84       71.45      6.11 o 
   6  12   3     1291.15     1290.22     24.01 o 
   7  12   3     1780.94     1826.58     31.10 o 
  -9  13   3      736.75      734.81     18.87 o 
  -8  13   3      343.81      383.33     14.04 o 
  -7  13   3     2610.23     2634.51     38.08 o 
  -6  13   3     2423.67     2453.78     38.28 o 
  -5  13   3      370.51      351.40     11.20 o 
  -4  13   3     2042.46     2115.88     25.46 o 
  -3  13   3     2085.53     2077.14     24.54 o 
  -2  13   3      694.70      721.90     11.42 o 
  -1  13   3     2612.44     2601.57     37.99 o 
   0  13   3     1368.35     1446.80     24.19 o 
   1  13   3     1345.66     1448.86     67.46 o 
   2  13   3     1544.44     1553.65     38.90 o 
   3  13   3     4259.64     4348.59     87.34 o 
   4  13   3     2167.91     2250.41     38.14 o 
   5  13   3      666.20      696.71     24.33 o 
   6  13   3     1553.55     1595.32     28.47 o 
   7  13   3     1105.15     1125.08     23.89 o 
  -8  14   3      384.38      394.13     14.13 o 
  -7  14   3      131.48      131.83      9.40 o 
  -6  14   3      490.92      518.47     13.86 o 
  -5  14   3      348.31      360.14     10.18 o 
  -4  14   3     1837.30     1907.95     23.92 o 
  -3  14   3     3261.81     3344.59     52.92 o 
  -2  14   3      437.46      462.90      9.56 o 
  -1  14   3     3841.05     3967.60     54.95 o 
   0  14   3     2263.75     2357.30     76.04 o 
   1  14   3     1828.88     1960.74     30.95 o 
   2  14   3     1290.30     1323.98     36.30 o 
   3  14   3      228.01      250.18     18.59 o 
   4  14   3     1599.74     1619.78     27.68 o 
   5  14   3      571.71      556.16     15.49 o 
   6  14   3     1233.76     1309.25     25.64 o 
  -8  15   3      562.72      575.09     16.31 o 
  -7  15   3      481.60      513.84     19.03 o 
  -6  15   3     2889.13     2910.90     34.88 o 
  -5  15   3      770.46      794.92     14.58 o 
  -4  15   3     1082.84     1132.16     17.00 o 
  -3  15   3     1687.09     1788.48     30.21 o 
  -2  15   3     1714.70     1711.97     28.43 o 
  -1  15   3     1915.80     1993.41     31.88 o 
   0  15   3      761.87      748.66     43.06 o 
   1  15   3     3244.23     3217.88     68.97 o 
   2  15   3     1673.96     1644.82     42.29 o 
   3  15   3     1501.36     1491.14     40.47 o 
   4  15   3     1774.11     1969.23     46.11 o 
   5  15   3      596.78      651.49     17.21 o 
   6  15   3      595.77      608.76     17.66 o 
  -7  16   3       65.06       64.84      7.75 o 
  -6  16   3      283.07      294.71     10.44 o 
  -5  16   3     1148.75     1187.54     18.37 o 
  -4  16   3     1461.40     1527.86     21.11 o 
  -3  16   3     1252.31     1334.53     28.45 o 
  -2  16   3     1011.18     1072.83     33.97 o 
  -1  16   3     3038.93     3079.92     47.60 o 
   0  16   3     1190.10     1219.77     35.46 o 
   1  16   3     1627.17     1636.57     42.83 o 
   2  16   3     2794.27     2740.38     62.20 o 
   3  16   3      143.21      142.93     13.20 o 
   4  16   3      672.42      682.40     17.87 o 
   5  16   3     1437.50     1632.99     82.54 o 
  -7  17   3      289.22      315.87     12.21 o 
  -6  17   3     1313.64     1388.58     21.57 o 
  -5  17   3     1295.28     1388.56     20.79 o 
  -4  17   3      468.22      477.31     23.25 o 
  -3  17   3      957.10      992.08     21.28 o 
  -2  17   3     4278.12     4435.91     62.48 o 
  -1  17   3      552.65      604.32     25.00 o 
   0  17   3      150.15      161.13     14.89 o 
   1  17   3     2550.32     2494.71     58.60 o 
   2  17   3      850.47      897.89     19.43 o 
   3  17   3      319.04      331.00     13.16 o 
   4  17   3     1279.04     1353.75     25.61 o 
   5  17   3      477.54      495.81     22.97 o 
  -6  18   3      440.10      463.72     13.11 o 
  -5  18   3     2278.63     2481.99     64.67 o 
  -4  18   3      191.56      206.88     12.23 o 
  -3  18   3      477.41      514.81     16.33 o 
  -2  18   3      631.01      681.90     17.69 o 
  -1  18   3     1342.23     1347.00     38.93 o 
   0  18   3      519.41      499.40     23.62 o 
   1  18   3      185.88      194.37     16.52 o 
   2  18   3     2438.59     2567.00     38.25 o 
   3  18   3       11.99       12.47      7.99 o 
   4  18   3      273.49      300.32     15.85 o 
  -5  19   3     1288.62     1404.80     58.78 o 
  -4  19   3      331.09      330.37     15.36 o 
  -3  19   3      134.60      154.83     23.32 o 
  -2  19   3     3489.29     3752.75     81.70 o 
  -1  19   3      291.08      313.48     22.19 o 
   0  19   3      200.66      204.27     18.52 o 
   1  19   3     2337.88     2327.51     57.43 o 
   2  19   3       12.28        8.31      7.57 o 
   3  19   3      369.92      378.99     15.12 o 
  -4  20   3       42.33       62.61     10.52 o 
  -3  20   3      230.44      219.72     18.76 o 
  -2  20   3      175.97      173.50     18.32 o 
  -1  20   3      362.70      349.71     23.96 o 
   0  20   3      397.77      427.49     23.81 o 
   1  20   3      214.09      225.63     18.65 o 
   2  20   3     2329.81     2364.51     59.84 o 
  -2  21   3     2800.73     3000.85     70.23 o 
  -1  21   3      928.52      990.81     35.08 o 
   0  21   3      403.38      428.78     24.74 o 
  -3 -20   4      909.33      892.01     28.93 o 
  -2 -20   4      150.52      157.60     15.77 o 
  -1 -20   4      452.99      425.88     21.77 o 
   0 -20   4      172.49      148.85     14.36 o 
  -5 -19   4      547.86      507.33     23.48 o 
  -4 -19   4      359.73      354.16     20.74 o 
  -3 -19   4      114.86      111.38     13.05 o 
  -2 -19   4     2209.21     2123.36     47.38 o 
  -1 -19   4      164.30      177.02     15.14 o 
   0 -19   4      404.62      350.27     18.46 o 
   1 -19   4     2827.93     2670.80     55.80 o 
   2 -19   4       90.18       85.34     13.32 o 
  -6 -18   4     1648.08     1647.01     28.16 o 
  -5 -18   4      320.65      288.93     19.24 o 
  -4 -18   4      198.53      195.82     14.89 o 
  -3 -18   4     1511.72     1464.26     36.92 o 
  -2 -18   4      254.07      245.16     16.33 o 
  -1 -18   4      613.14      601.79     21.97 o 
   0 -18   4      851.82      811.97     26.21 o 
   1 -18   4      838.85      761.96     25.20 o 
   2 -18   4      362.76      342.39     24.18 o 
   3 -18   4      184.71      183.96     22.39 o 
  -7 -17   4      429.45      417.53     12.07 o 
  -6 -17   4      776.75      772.65     14.43 o 
  -5 -17   4     1269.78     1253.70     22.52 o 
  -4 -17   4      722.69      686.09     16.14 o 
  -3 -17   4      470.29      479.87     20.54 o 
  -2 -17   4     3232.84     3061.69     60.16 o 
  -1 -17   4       48.38       44.27      9.77 o 
   0 -17   4      455.82      446.67     19.62 o 
   1 -17   4     1737.71     1674.55     38.65 o 
   2 -17   4      714.88      660.55     16.77 o 
   3 -17   4      258.30      258.27     12.56 o 
   4 -17   4      498.36      576.89     25.48 o 
  -7 -16   4      460.01      427.81     11.29 o 
  -6 -16   4     1398.41     1377.61     19.45 o 
  -5 -16   4      760.26      741.38     13.22 o 
  -4 -16   4      120.79      128.24      8.32 o 
  -3 -16   4     2836.97     2700.99     54.23 o 
  -2 -16   4      346.59      361.64     17.85 o 
  -1 -16   4     1224.92     1137.32     29.23 o 
   0 -16   4     2809.41     2682.49     53.62 o 
   1 -16   4      660.46      639.30     21.20 o 
   2 -16   4      364.64      370.97     12.92 o 
   3 -16   4      956.27      907.14     19.47 o 
   4 -16   4     1249.82     1224.23     23.42 o 
   5 -16   4      329.58      329.80     20.19 o 
  -8 -15   4      833.04      845.35     16.22 o 
  -7 -15   4     1056.41     1038.41     16.70 o 
  -6 -15   4      913.12      869.21     14.35 o 
  -5 -15   4     2032.09     1980.31     23.74 o 
  -4 -15   4      978.53      956.72     16.08 o 
  -3 -15   4     1531.00     1445.89     31.61 o 
  -2 -15   4     2352.74     2175.97     44.87 o 
  -1 -15   4       65.55       68.08      9.59 o 
   0 -15   4      691.29      641.75     20.70 o 
   1 -15   4     2156.88     2013.18     30.24 o 
   2 -15   4     2009.92     1900.16     29.11 o 
   3 -15   4      669.99      642.37     15.78 o 
   4 -15   4      558.81      586.10     20.84 o 
   5 -15   4     1907.57     1868.48     43.39 o 
  -8 -14   4      670.91      686.01     15.19 o 
  -7 -14   4      653.42      649.36     12.93 o 
  -6 -14   4      284.29      281.12     10.24 o 
  -5 -14   4     1309.51     1268.75     17.19 o 
  -4 -14   4      763.19      715.04     11.93 o 
  -3 -14   4     1965.74     1890.48     31.80 o 
  -2 -14   4      786.08      737.91     14.55 o 
  -1 -14   4     3905.40     3572.86     65.42 o 
   0 -14   4     2445.45     2280.29     45.88 o 
   1 -14   4      398.83      368.46     11.60 o 
   2 -14   4     1830.69     1683.72     26.32 o 
   3 -14   4     1319.84     1292.37     22.42 o 
   4 -14   4      285.95      263.97     11.55 o 
   5 -14   4      686.10      661.60     23.72 o 
   6 -14   4       85.52      121.29     15.04 o 
  -9 -13   4      131.42      136.07      8.06 o 
  -8 -13   4      991.82      944.88     24.92 o 
  -7 -13   4     2453.33     2374.51     27.66 o 
  -6 -13   4     1364.03     1312.28     19.01 o 
  -5 -13   4     2423.01     2248.47     25.31 o 
  -4 -13   4     3069.43     2975.52     31.11 o 
  -3 -13   4     1648.09     1571.25     18.57 o 
  -2 -13   4      889.65      860.94     14.88 o 
  -1 -13   4      933.51      863.64     22.88 o 
   0 -13   4     2333.94     2200.91     43.94 o 
   1 -13   4      682.83      642.23     17.78 o 
   2 -13   4     2663.73     2525.25     35.06 o 
   3 -13   4     2358.06     2261.53     46.55 o 
   4 -13   4      870.01      795.08     16.91 o 
   5 -13   4     1538.27     1555.85     34.08 o 
   6 -13   4     1911.20     1914.36     43.71 o 
  -9 -12   4      159.04      155.56      8.03 o 
  -8 -12   4     1362.21     1305.05     18.50 o 
  -7 -12   4      426.90      424.89     10.30 o 
  -6 -12   4      356.61      332.87      8.38 o 
  -5 -12   4      361.14      345.42      8.51 o 
  -4 -12   4     1297.46     1188.33     15.25 o 
  -3 -12   4     1892.75     1885.59     20.92 o 
  -2 -12   4      574.34      555.70      9.10 o 
  -1 -12   4     5895.40     5696.41     96.57 o 
   0 -12   4     3216.57     3102.30     57.11 o 
   1 -12   4      197.17      172.63     13.94 o 
   2 -12   4     3695.12     3555.42     45.42 o 
   3 -12   4     1021.13      984.51     18.42 o 
   4 -12   4       52.49       52.47      7.00 o 
   5 -12   4      200.62      187.92     10.05 o 
   6 -12   4      279.72      269.03     18.12 o 
 -10 -11   4      439.51      447.72     20.25 o 
  -9 -11   4      105.76      112.01      7.26 o 
  -8 -11   4      476.95      450.32     10.50 o 
  -7 -11   4     5883.10     5519.37     54.27 o 
  -6 -11   4      217.41      223.72      7.42 o 
  -5 -11   4     1140.46     1063.56     14.25 o 
  -4 -11   4     7202.27     7013.78     65.55 o 
  -3 -11   4      608.54      590.75      9.35 o 
  -2 -11   4      808.92      811.37     11.04 o 
  -1 -11   4     1208.32     1163.19     17.33 o 
   0 -11   4      896.67      881.30     22.70 o 
   1 -11   4      895.06      864.28     23.49 o 
   2 -11   4      346.70      348.26     10.95 o 
   3 -11   4     4804.65     4635.97     56.69 o 
   4 -11   4      390.26      371.43     11.74 o 
   5 -11   4     1754.01     1733.95     26.75 o 
   6 -11   4     3193.10     3199.85     60.50 o 
   7 -11   4      284.58      282.59     17.39 o 
 -10 -10   4      702.79      673.56     17.25 o 
  -9 -10   4      428.92      416.36     12.88 o 
  -8 -10   4     1717.11     1615.35     29.40 o 
  -7 -10   4       89.71       88.23      5.51 o 
  -6 -10   4      627.29      598.68     10.74 o 
  -5 -10   4      662.18      643.21     10.30 o 
  -4 -10   4     3472.21     3350.57     33.43 o 
  -3 -10   4     1383.25     1357.57     15.75 o 
  -2 -10   4       66.35       65.95      3.89 o 
  -1 -10   4     7991.55     7718.26    130.63 o 
   0 -10   4     2730.11     2676.03     46.50 o 
   1 -10   4      423.22      407.51     10.42 o 
   2 -10   4     6346.08     6141.00     71.99 o 
   3 -10   4      392.04      374.86     16.60 o 
   4 -10   4      215.24      228.36     17.46 o 
   5 -10   4      727.21      710.94     15.15 o 
   6 -10   4      897.44      897.23     25.98 o 
   7 -10   4      178.22      173.38     14.34 o 
 -10  -9   4      559.16      548.85     25.09 o 
  -9  -9   4       93.00       96.69      9.17 o 
  -8  -9   4      447.27      421.61     10.11 o 
  -7  -9   4     5008.38     4740.61     46.88 o 
  -6  -9   4      255.72      245.85      6.95 o 
  -5  -9   4      348.18      331.09      7.48 o 
  -4  -9   4     9886.85     9554.75     87.10 o 
  -3  -9   4      479.21      490.98     10.64 o 
  -2  -9   4      726.22      731.52      9.77 o 
  -1  -9   4     3776.59     3629.28     64.96 o 
   0  -9   4     2686.34     2674.26     27.13 o 
   1  -9   4      220.39      219.71     12.35 o 
   2  -9   4      502.10      488.89     11.59 o 
   3  -9   4     8388.60     8123.19     92.95 o 
   4  -9   4      294.99      298.03     10.11 o 
   5  -9   4      229.39      229.82     18.83 o 
   6  -9   4     5432.70     5515.01    221.57 o 
   7  -9   4      110.57       99.67     12.24 o 
 -10  -8   4      440.69      432.65     14.09 o 
  -9  -8   4      443.95      419.98     13.21 o 
  -8  -8   4     2550.18     2495.22     27.76 o 
  -7  -8   4     1380.75     1363.64     17.17 o 
  -6  -8   4      144.16      140.75      5.84 o 
  -5  -8   4     2579.54     2478.56     25.81 o 
  -4  -8   4     2792.57     2627.08     26.70 o 
  -3  -8   4      885.05      909.91     28.50 o 
  -2  -8   4     2089.03     2063.06     21.03 o 
  -1  -8   4    10647.61    10323.16    137.56 o 
   0  -8   4     2697.99     2650.08     32.00 o 
   1  -8   4       12.20       25.87      4.46 o 
   2  -8   4     4613.75     4449.44     53.06 o 
   3  -8   4     2466.84     2428.25     36.90 o 
   4  -8   4      269.23      277.74      9.26 o 
   5  -8   4      741.20      749.38     15.17 o 
   6  -8   4      549.20      578.30     30.64 o 
   7  -8   4      259.23      239.10     15.97 o 
   8  -8   4      202.20      195.49     14.84 o 
 -11  -7   4      345.52      318.20     16.53 o 
 -10  -7   4     1588.00     1577.15     30.20 o 
  -9  -7   4       43.92       46.33      6.87 o 
  -8  -7   4      936.62      908.70     13.75 o 
  -7  -7   4     7466.16     7189.17     93.30 o 
  -6  -7   4      538.20      511.95      9.01 o 
  -5  -7   4      842.81      812.53     11.17 o 
  -4  -7   4     6811.60     6641.12     61.35 o 
  -3  -7   4     4718.45     4783.00     48.72 o 
  -2  -7   4      299.23      266.22      5.32 o 
  -1  -7   4     3473.88     3331.40     58.63 o 
   0  -7   4     4640.16     4556.28     43.09 o 
   1  -7   4      598.15      581.66      8.45 o 
   2  -7   4     2044.75     1949.34     26.07 o 
   3  -7   4     5611.34     5382.56     62.98 o 
   4  -7   4      147.30      145.81     19.35 o 
   5  -7   4     1279.15     1295.73     21.98 o 
   6  -7   4     2943.31     2908.82     62.22 o 
   7  -7   4     1058.53     1049.64     27.53 o 
   8  -7   4       60.27       71.95     11.95 o 
 -11  -6   4     1180.48     1190.95     46.85 o 
 -10  -6   4     1345.59     1328.70     23.76 o 
  -9  -6   4       80.47       74.43     11.34 o 
  -8  -6   4     2431.89     2321.35     42.59 o 
  -7  -6   4     1397.78     1346.85     16.63 o 
  -6  -6   4      652.14      621.34     10.26 o 
  -5  -6   4     5532.94     5335.12     50.23 o 
  -4  -6   4     2581.73     2622.91     22.54 o 
  -3  -6   4     1413.18     1352.43     14.77 o 
  -2  -6   4     2565.31     2536.95     24.74 o 
  -1  -6   4     7180.54     7260.43     65.75 o 
   0  -6   4     3660.01     3611.18     34.67 o 
   1  -6   4      180.25      191.99      7.02 o 
   2  -6   4     5195.24     5005.77     58.28 o 
   3  -6   4      458.60      451.42     10.23 o 
   4  -6   4     1453.15     1401.26     20.72 o 
   5  -6   4     1002.00      968.96     18.92 o 
   6  -6   4      138.13      156.87      7.96 o 
   7  -6   4      417.41      419.49     17.91 o 
   8  -6   4      596.28      556.18     20.13 o 
 -11  -5   4      643.89      616.68     19.36 o 
 -10  -5   4      597.00      600.99     15.23 o 
  -9  -5   4      730.66      707.22     15.65 o 
  -8  -5   4     1907.88     1774.75     38.26 o 
  -7  -5   4      982.37      971.97     16.04 o 
  -6  -5   4     1373.29     1384.30     20.13 o 
  -5  -5   4     2708.24     2773.84     34.57 o 
  -4  -5   4     2896.05     2872.92     28.34 o 
  -3  -5   4     5275.32     5190.27     67.68 o 
  -2  -5   4     5043.80     5218.31     47.92 o 
  -1  -5   4     5804.55     6089.97     55.51 o 
   0  -5   4     9365.38     9198.24    102.34 o 
   1  -5   4     2051.52     2008.71     27.92 o 
   2  -5   4     5299.24     5282.04     60.83 o 
   3  -5   4     3172.56     3005.44     91.80 o 
   4  -5   4     1103.17     1086.94     26.52 o 
   5  -5   4     3178.42     3141.60     39.76 o 
   6  -5   4     1499.03     1509.24     23.16 o 
   7  -5   4     1502.23     1479.01     23.82 o 
   8  -5   4      527.06      546.50     15.56 o 
 -11  -4   4      403.75      409.11     14.29 o 
 -10  -4   4      846.73      865.00     17.93 o 
  -9  -4   4      802.21      775.93     16.16 o 
  -8  -4   4     1550.43     1561.89     34.77 o 
  -7  -4   4      820.86      829.20     14.41 o 
  -6  -4   4     4961.73     4883.13     57.39 o 
  -5  -4   4     6374.34     6231.40     71.42 o 
  -4  -4   4      786.10      831.03     13.02 o 
  -3  -4   4     5770.57     5918.19     70.92 o 
  -2  -4   4     3676.60     3597.19     33.63 o 
  -1  -4   4     1451.78     1423.41     18.65 o 
   0  -4   4     3926.69     3890.24     45.42 o 
   1  -4   4     2360.58     2413.09     29.81 o 
   2  -4   4     2071.17     2060.05     26.31 o 
   3  -4   4     1784.07     1755.33     23.35 o 
   4  -4   4     3399.82     3359.85     41.12 o 
   5  -4   4     3365.41     3330.01     35.12 o 
   6  -4   4      348.63      349.18     11.55 o 
   7  -4   4     1904.02     1913.24     23.63 o 
   8  -4   4      772.16      758.50     17.23 o 
 -11  -3   4      465.07      477.04     21.81 o 
 -10  -3   4      449.63      462.94     13.46 o 
  -9  -3   4     2728.42     2721.43     36.61 o 
  -8  -3   4     1957.69     1793.34     25.85 o 
  -7  -3   4      859.13      860.28     15.10 o 
  -6  -3   4     1975.33     1981.04     28.24 o 
  -5  -3   4     1819.99     1762.60     23.20 o 
  -4  -3   4      501.91      519.70      7.13 o 
  -3  -3   4     8284.55     8629.31     78.97 o 
  -2  -3   4    14757.00    15074.13    139.68 o 
  -1  -3   4     1196.47     1178.50     16.53 o 
   0  -3   4     4060.91     3982.50     46.06 o 
   1  -3   4    10766.19    10695.28    117.71 o 
   2  -3   4     4398.49     4342.65     50.29 o 
   3  -3   4     1136.46     1140.51     16.74 o 
   4  -3   4     1602.80     1564.12     21.76 o 
   5  -3   4     1720.20     1748.21     38.89 o 
   6  -3   4       37.48       44.91      4.13 o 
   7  -3   4      947.25      975.44     15.30 o 
   8  -3   4     1752.33     1821.99     28.64 o 
 -11  -2   4       58.78       50.86      8.00 o 
 -10  -2   4      692.71      644.69     15.72 o 
  -9  -2   4     1862.65     1847.35     40.85 o 
  -8  -2   4     1880.10     1846.12     26.55 o 
  -7  -2   4      506.78      531.86      8.69 o 
  -6  -2   4    11991.63    11966.45    107.17 o 
  -5  -2   4     3299.50     3154.52     37.86 o 
  -4  -2   4      414.30      427.24      6.23 o 
  -3  -2   4     8780.73     9017.05     82.28 o 
  -2  -2   4     1059.24     1013.69     12.61 o 
  -1  -2   4      257.84      254.86      6.44 o 
   0  -2   4     2809.61     2782.25     27.39 o 
   1  -2   4     3595.15     3610.54     30.58 o 
   2  -2   4     1929.10     1949.87     20.57 o 
   3  -2   4     1325.52     1348.41     15.77 o 
   4  -2   4     6887.50     6823.04     64.48 o 
   5  -2   4     2211.52     2167.02     24.17 o 
   6  -2   4       66.73       59.30      4.31 o 
   7  -2   4     2079.60     2088.28     25.01 o 
   8  -2   4      591.25      614.63     15.55 o 
 -11  -1   4      205.77      212.80     10.80 o 
 -10  -1   4      252.93      259.72     11.47 o 
  -9  -1   4     3544.52     3476.37     44.57 o 
  -8  -1   4      310.43      307.66     10.11 o 
  -7  -1   4      164.13      157.24      8.63 o 
  -6  -1   4     1466.02     1456.20     17.46 o 
  -5  -1   4     4707.37     4762.74     44.50 o 
  -4  -1   4      261.22      274.57      4.99 o 
  -3  -1   4     1549.76     1566.22     16.29 o 
  -2  -1   4    25618.27    25842.22    239.23 o 
  -1  -1   4      106.96      127.73     14.23 o 
   0  -1   4     3668.73     3898.66     63.96 o 
   1  -1   4    23862.83    23438.62    190.56 o 
   2  -1   4      673.59      692.93      8.00 o 
   3  -1   4      223.79      246.44      5.01 o 
   4  -1   4     2459.41     2369.64     26.74 o 
   5  -1   4     1213.26     1191.65     15.34 o 
   6  -1   4      174.06      167.86      6.03 o 
   7  -1   4      141.12      144.47      6.41 o 
   8  -1   4     1856.26     1904.33     43.01 o 
 -11   0   4      143.97      165.04      9.70 o 
 -10   0   4      612.35      579.72     14.83 o 
  -9   0   4     2728.06     2742.81     36.95 o 
  -8   0   4      340.18      348.74     10.80 o 
  -7   0   4       44.41       45.19      5.22 o 
  -6   0   4    10757.48    10653.67     95.66 o 
  -5   0   4     4909.69     5008.06     46.54 o 
  -4   0   4       68.84       77.01      3.17 o 
  -3   0   4    15405.99    15414.73    142.44 o 
  -2   0   4      212.30      246.16      7.51 o 
  -1   0   4      165.45      153.57      4.15 o 
   0   0   4     1124.51     1081.08     17.45 o 
   1   0   4     1153.32     1026.75     11.48 o 
   2   0   4      242.14      230.37      4.32 o 
   3   0   4       91.57       94.73      3.53 o 
   4   0   4     6994.28     6814.60     56.76 o 
   5   0   4      887.74      871.29     10.98 o 
   6   0   4       34.82       37.96      4.01 o 
   7   0   4     2354.17     2349.10     26.36 o 
   8   0   4      496.20      521.71     14.62 o 
 -11   1   4      160.62      172.31      9.91 o 
 -10   1   4      223.32      224.44     10.32 o 
  -9   1   4     3454.10     3473.45     44.66 o 
  -8   1   4      353.52      361.15     10.70 o 
  -7   1   4      130.03      123.90      6.34 o 
  -6   1   4     1681.28     1682.39     17.88 o 
  -5   1   4     4900.86     4939.49     45.89 o 
  -4   1   4      249.99      268.34      5.87 o 
  -3   1   4     1382.31     1415.17     14.92 o 
  -2   1   4    25619.11    25827.04    293.69 o 
  -1   1   4       44.19       48.77      2.61 o 
   0   1   4     3741.56     4060.84     53.24 o 
   1   1   4    22782.62    22469.64    262.65 o 
   2   1   4      675.30      702.98      8.04 o 
   3   1   4      187.23      220.85      4.76 o 
   4   1   4     2685.00     2569.76     23.59 o 
   5   1   4     1324.73     1324.04     16.51 o 
   6   1   4      243.06      236.02      6.26 o 
   7   1   4       74.31       72.06      5.60 o 
   8   1   4     1922.80     1936.59     41.15 o 
 -11   2   4       37.15       48.80     14.00 o 
 -10   2   4      852.95      844.27     24.71 o 
  -9   2   4     1934.39     2006.93     29.31 o 
  -8   2   4     1641.38     1634.44     24.34 o 
  -7   2   4      591.22      626.45     13.17 o 
  -6   2   4    12179.10    12045.57    131.66 o 
  -5   2   4     2794.54     2704.60     26.51 o 
  -4   2   4      507.06      536.37     10.47 o 
  -3   2   4     8891.10     8928.37     81.44 o 
  -2   2   4      891.03      829.17     12.14 o 
  -1   2   4      536.44      536.76      7.77 o 
   0   2   4     3365.50     3394.42     45.30 o 
   1   2   4     3621.46     3643.10     30.74 o 
   2   2   4     1764.26     1819.39     16.79 o 
   3   2   4     1523.52     1573.02     17.47 o 
   4   2   4     6806.13     6674.55    209.24 o 
   5   2   4     1994.88     1989.97     22.46 o 
   6   2   4       37.15       45.51      4.37 o 
   7   2   4     2043.49     2053.85     25.07 o 
   8   2   4      621.45      606.99     21.21 o 
 -11   3   4      435.59      468.58     14.51 o 
 -10   3   4      359.10      399.61     12.87 o 
  -9   3   4     2708.27     2765.91     37.15 o 
  -8   3   4     2178.97     2081.40     29.09 o 
  -7   3   4      859.45      880.74     15.83 o 
  -6   3   4     2309.48     2309.49     35.81 o 
  -5   3   4     2071.50     1990.83     25.98 o 
  -4   3   4      474.90      473.59      8.02 o 
  -3   3   4     8098.96     8492.79     76.79 o 
  -2   3   4    15165.68    15534.99    179.26 o 
  -1   3   4      906.80      889.43     11.19 o 
   0   3   4     3227.64     3250.80     39.51 o 
   1   3   4    11074.64    11280.54    103.31 o 
   2   3   4     4273.15     4265.39     40.62 o 
   3   3   4      935.29      963.49     10.63 o 
   4   3   4     1841.17     1798.42     20.07 o 
   5   3   4     2266.70     2301.89     28.61 o 
   6   3   4       13.24       12.34      4.65 o 
   7   3   4     1053.32     1067.32     23.91 o 
   8   3   4     1836.47     1867.53     41.10 o 
 -11   4   4      390.85      441.01     21.64 o 
 -10   4   4     1038.11     1072.57     33.97 o 
  -9   4   4      787.89      816.51     26.06 o 
  -8   4   4     1305.60     1298.55     20.87 o 
  -7   4   4      886.16      903.20     15.97 o 
  -6   4   4     5021.96     5007.88     58.25 o 
  -5   4   4     5641.74     5491.34     62.60 o 
  -4   4   4      707.19      753.84     12.44 o 
  -3   4   4     6478.55     6682.16     61.11 o 
  -2   4   4     3659.60     3611.69     42.74 o 
  -1   4   4     1623.39     1610.05     22.23 o 
   0   4   4     5034.72     5142.54     50.60 o 
   1   4   4     2441.00     2509.47     26.64 o 
   2   4   4     1941.69     1961.79     18.01 o 
   3   4   4     1773.79     1774.87     19.30 o 
   4   4   4     3138.85     3190.01     32.71 o 
   5   4   4     3018.30     3104.74     32.57 o 
   6   4   4      309.20      295.22      8.59 o 
   7   4   4     1896.63     1911.80     43.64 o 
   8   4   4      749.99      774.58     18.39 o 
 -11   5   4      615.69      617.40     24.56 o 
 -10   5   4      537.15      563.77     14.72 o 
  -9   5   4      738.04      736.37     17.80 o 
  -8   5   4     2454.08     2445.49     33.13 o 
  -7   5   4     1044.88     1051.60     17.71 o 
  -6   5   4     1542.89     1563.55     28.06 o 
  -5   5   4     3170.51     3254.29     33.09 o 
  -4   5   4     2943.85     2942.75     29.73 o 
  -3   5   4     4949.66     4979.56     58.57 o 
  -2   5   4     5225.41     5528.08     55.47 o 
  -1   5   4     5420.52     5592.31     68.63 o 
   0   5   4     8445.34     8683.32    104.18 o 
   1   5   4     2130.36     2208.97     30.01 o 
   2   5   4     5476.47     5702.20     70.34 o 
   3   5   4     3070.55     3039.65     40.19 o 
   4   5   4     1129.74     1140.40     20.75 o 
   5   5   4     3353.13     3352.14     45.01 o 
   6   5   4     1526.80     1549.18     20.23 o 
   7   5   4     1565.97     1523.21     25.76 o 
   8   5   4      606.96      596.27     16.32 o 
 -11   6   4     1218.17     1318.42     35.57 o 
 -10   6   4     1557.75     1624.24     37.92 o 
  -9   6   4       62.69       73.80      6.90 o 
  -8   6   4     2282.72     2313.77     31.85 o 
  -7   6   4     1022.93      996.12     17.07 o 
  -6   6   4      545.88      545.92      9.64 o 
  -5   6   4     5066.57     5037.83     49.05 o 
  -4   6   4     2581.51     2669.57     27.43 o 
  -3   6   4     1685.88     1662.37     37.65 o 
  -2   6   4     2267.35     2260.66     24.69 o 
  -1   6   4     7647.84     7894.70     78.48 o 
   0   6   4     4121.18     4151.78     52.55 o 
   1   6   4      223.68      242.29      4.81 o 
   2   6   4     4760.64     4726.64     59.46 o 
   3   6   4      562.66      550.59     12.07 o 
   4   6   4     1238.66     1238.99     20.30 o 
   5   6   4      757.95      757.81     15.60 o 
   6   6   4      125.54      134.56      6.72 o 
   7   6   4      388.90      390.38     13.80 o 
   8   6   4      628.49      631.21     17.04 o 
 -11   7   4      264.75      275.75     18.60 o 
 -10   7   4     1564.61     1580.58     38.19 o 
  -9   7   4       52.33       43.92     10.85 o 
  -8   7   4      875.80      858.28     32.57 o 
  -7   7   4     7870.19     7786.26     93.25 o 
  -6   7   4      533.11      523.27     11.85 o 
  -5   7   4     1008.70     1008.79     13.32 o 
  -4   7   4     6901.96     6983.72     67.22 o 
  -3   7   4     4363.34     4444.07     52.90 o 
  -2   7   4      228.64      217.14      5.59 o 
  -1   7   4     3380.33     3306.81     34.81 o 
   0   7   4     4332.87     4277.04     44.00 o 
   1   7   4      361.80      380.22      9.74 o 
   2   7   4     2175.37     2188.33     30.74 o 
   3   7   4     5244.51     5254.55    124.07 o 
   4   7   4      276.63      272.31      9.98 o 
   5   7   4     1671.57     1739.03     27.11 o 
   6   7   4     2963.16     3016.21     33.89 o 
   7   7   4      976.99     1005.61     20.41 o 
   8   7   4       87.20       99.90      9.14 o 
 -10   8   4      563.97      567.74     22.45 o 
  -9   8   4      297.00      298.11     16.45 o 
  -8   8   4     2609.56     2684.55     30.28 o 
  -7   8   4     1483.54     1507.97     19.17 o 
  -6   8   4       35.00       39.35      4.18 o 
  -5   8   4     2180.94     2169.98     29.56 o 
  -4   8   4     2933.93     2921.61     37.09 o 
  -3   8   4      933.27      976.46     39.94 o 
  -2   8   4     2031.88     2100.59     22.88 o 
  -1   8   4    10840.88    10749.06    106.49 o 
   0   8   4     3054.56     3068.80     32.76 o 
   1   8   4       29.15       39.13      4.63 o 
   2   8   4     4880.01     4958.58     62.90 o 
   3   8   4     2602.30     2594.06     36.09 o 
   4   8   4      108.00      113.53      9.69 o 
   5   8   4      581.26      600.97     14.58 o 
   6   8   4      535.20      536.91     11.94 o 
   7   8   4      199.49      184.22     10.72 o 
   8   8   4      206.15      214.94     11.51 o 
 -10   9   4      534.16      571.08     22.75 o 
  -9   9   4       27.73       27.84      9.84 o 
  -8   9   4      581.11      567.95     14.77 o 
  -7   9   4     4873.89     4874.38     49.23 o 
  -6   9   4      282.36      304.17      7.68 o 
  -5   9   4      379.90      388.36      8.27 o 
  -4   9   4    10352.25    10477.79    120.49 o 
  -3   9   4      518.13      563.28      9.46 o 
  -2   9   4      400.22      419.06      7.59 o 
  -1   9   4     3868.79     3816.13     54.06 o 
   0   9   4     2684.20     2733.47     29.99 o 
   1   9   4      136.96      169.91      8.53 o 
   2   9   4      530.51      525.78     12.55 o 
   3   9   4     8518.56     8631.65    105.71 o 
   4   9   4      268.47      275.08     10.61 o 
   5   9   4      262.30      264.18     10.72 o 
   6   9   4     5572.09     5605.45     71.52 o 
   7   9   4       94.12       97.94     13.44 o 
 -10  10   4      617.90      662.06     25.41 o 
  -9  10   4      409.24      439.91     14.35 o 
  -8  10   4     1706.56     1718.55     28.18 o 
  -7  10   4       66.61       75.19      7.27 o 
  -6  10   4      285.80      286.79      7.76 o 
  -5  10   4      674.76      693.58     11.01 o 
  -4  10   4     3662.02     3712.44     46.24 o 
  -3  10   4     1185.47     1215.55     15.63 o 
  -2  10   4       71.76       83.64      4.31 o 
  -1  10   4     8260.64     8312.61    104.64 o 
   0  10   4     2778.86     2748.08     37.76 o 
   1  10   4      333.91      340.53     10.30 o 
   2  10   4     6491.42     6504.55     81.48 o 
   3  10   4      446.71      436.18     12.43 o 
   4  10   4       82.35       85.18      8.82 o 
   5  10   4      711.76      709.42     16.24 o 
   6  10   4      931.13      934.43     20.10 o 
   7  10   4      112.04      122.85     17.50 o 
 -10  11   4      448.77      474.05     21.86 o 
  -9  11   4       54.18       55.71      8.34 o 
  -8  11   4      555.25      549.78     15.02 o 
  -7  11   4     6093.70     6005.74     74.55 o 
  -6  11   4      152.59      160.51      8.48 o 
  -5  11   4      959.25      964.26     13.67 o 
  -4  11   4     7384.65     7537.82     74.91 o 
  -3  11   4      715.75      738.87     11.43 o 
  -2  11   4      503.55      542.66      9.42 o 
  -1  11   4     1402.04     1395.15     22.13 o 
   0  11   4     1018.37     1093.82     30.27 o 
   1  11   4      557.37      564.26     20.41 o 
   2  11   4      351.48      353.74     11.06 o 
   3  11   4     5315.94     5271.53     81.63 o 
   4  11   4      229.34      236.16     11.03 o 
   5  11   4     1547.72     1579.13     26.74 o 
   6  11   4     3286.25     3364.09     72.68 o 
   7  11   4      298.84      309.85     14.54 o 
  -9  12   4      114.81      103.83      9.19 o 
  -8  12   4     1510.97     1519.65     40.70 o 
  -7  12   4      431.84      455.98     13.22 o 
  -6  12   4      199.78      193.24     12.57 o 
  -5  12   4      461.99      463.29     11.96 o 
  -4  12   4     1422.94     1431.53     18.87 o 
  -3  12   4     1621.00     1685.47     20.65 o 
  -2  12   4      540.13      544.63      9.65 o 
  -1  12   4     5809.57     5881.71     76.61 o 
   0  12   4     2904.85     2949.71     62.80 o 
   1  12   4      119.66      105.80     11.10 o 
   2  12   4     4025.55     3947.92     79.63 o 
   3  12   4     1118.26     1118.06     20.74 o 
   4  12   4        6.96        8.83      6.70 o 
   5  12   4      320.75      309.56      9.88 o 
   6  12   4      325.92      339.24     14.48 o 
  -9  13   4      106.34      110.90      9.98 o 
  -8  13   4      964.02      977.48     20.49 o 
  -7  13   4     2559.42     2569.88     37.23 o 
  -6  13   4     1200.18     1186.92     50.08 o 
  -5  13   4     2289.26     2298.07     27.84 o 
  -4  13   4     3046.08     3175.21     35.24 o 
  -3  13   4     1752.52     1811.29     22.07 o 
  -2  13   4      735.20      734.59     11.54 o 
  -1  13   4      979.30      966.29     29.09 o 
   0  13   4     2708.50     2725.09     59.92 o 
   1  13   4      548.99      507.17     20.84 o 
   2  13   4     2526.00     2425.09     54.65 o 
   3  13   4     2548.08     2567.17     58.14 o 
   4  13   4      754.02      722.40     26.34 o 
   5  13   4     1342.25     1425.70     26.13 o 
   6  13   4     2042.25     2131.70     35.10 o 
  -8  14   4      812.85      843.63     19.49 o 
  -7  14   4      569.97      588.31     15.67 o 
  -6  14   4      289.75      290.73     11.04 o 
  -5  14   4     1843.60     1846.92     23.91 o 
  -4  14   4      837.48      843.94     13.95 o 
  -3  14   4     1916.82     1988.94     24.04 o 
  -2  14   4      803.55      826.83     22.36 o 
  -1  14   4     3800.27     3773.49     78.03 o 
   0  14   4     2271.38     2268.00     52.91 o 
   1  14   4      315.18      284.31     17.52 o 
   2  14   4     1971.99     1896.69     46.49 o 
   3  14   4     1313.57     1280.98     36.53 o 
   4  14   4      336.58      362.06     22.02 o 
   5  14   4      891.57      963.62     21.36 o 
   6  14   4      109.53      141.01     11.81 o 
  -8  15   4      743.27      799.25     19.07 o 
  -7  15   4      988.83     1009.31     20.53 o 
  -6  15   4      855.34      882.16     15.94 o 
  -5  15   4     1987.96     2062.44     26.36 o 
  -4  15   4      957.24      984.90     15.58 o 
  -3  15   4     1651.37     1744.56     29.18 o 
  -2  15   4     2461.69     2415.31     55.63 o 
  -1  15   4      138.93      158.41     13.96 o 
   0  15   4      897.97      927.48     30.79 o 
   1  15   4     2199.70     2149.39     51.43 o 
   2  15   4     1793.88     1793.24     45.84 o 
   3  15   4      674.49      672.43     26.55 o 
   4  15   4      571.82      634.64     17.48 o 
   5  15   4     1741.08     1921.26     32.77 o 
  -7  16   4      465.43      461.83     13.03 o 
  -6  16   4     1601.91     1705.68     24.10 o 
  -5  16   4      916.16      966.73     16.63 o 
  -4  16   4       84.94       88.67      8.28 o 
  -3  16   4     2837.12     2923.12     65.34 o 
  -2  16   4      376.83      405.96     21.18 o 
  -1  16   4      974.08      980.20     31.60 o 
   0  16   4     2588.72     2571.47     59.40 o 
   1  16   4      652.21      635.27     25.65 o 
   2  16   4      384.80      388.52     21.46 o 
   3  16   4      930.32      954.07     33.61 o 
   4  16   4     1332.74     1358.69     26.28 o 
   5  16   4      433.77      445.99     25.02 o 
  -7  17   4      338.51      377.66     20.91 o 
  -6  17   4      763.40      819.50     15.82 o 
  -5  17   4     1137.68     1207.34     25.47 o 
  -4  17   4      549.94      600.79     27.66 o 
  -3  17   4      560.48      598.40     26.53 o 
  -2  17   4     3414.00     3622.00     78.40 o 
  -1  17   4       98.36       80.58     13.17 o 
   0  17   4      644.61      652.69     26.34 o 
   1  17   4     1935.16     1933.92     50.07 o 
   2  17   4      696.32      649.90     27.33 o 
   3  17   4      169.83      175.34     10.52 o 
   4  17   4      542.00      595.95     20.85 o 
  -6  18   4     1793.05     1938.62     36.25 o 
  -5  18   4      434.07      491.21     27.34 o 
  -4  18   4      141.19      173.47     17.13 o 
  -3  18   4     1649.18     1734.87     47.22 o 
  -2  18   4      229.49      221.90     18.73 o 
  -1  18   4      392.79      393.96     22.29 o 
   0  18   4      747.26      815.04     31.06 o 
   1  18   4     1014.23      994.88     34.42 o 
   2  18   4      279.54      265.51     20.68 o 
   3  18   4      206.14      211.20     11.73 o 
  -5  19   4      582.79      662.15     29.90 o 
  -4  19   4      252.77      278.59     23.16 o 
  -3  19   4      135.75      154.41     17.83 o 
  -2  19   4     2429.39     2640.42     63.54 o 
  -1  19   4      122.92       90.96     15.03 o 
   0  19   4      413.03      425.40     23.65 o 
   1  19   4     2772.25     2850.17     67.00 o 
   2  19   4       87.23       96.28      9.91 o 
  -3  20   4     1033.71     1123.50     38.32 o 
  -2  20   4      136.04      158.27     17.17 o 
  -1  20   4      293.19      335.32     22.54 o 
   0  20   4      160.88      136.41     17.93 o 
  -4 -19   5      811.12      790.73     27.19 o 
  -3 -19   5      596.05      610.43     24.93 o 
  -2 -19   5      286.98      304.62     19.88 o 
  -1 -19   5      167.49      167.73     14.67 o 
   0 -19   5     1663.76     1563.51     39.70 o 
   1 -19   5      427.32      437.02     20.84 o 
  -5 -18   5       68.53       61.91     13.19 o 
  -4 -18   5       32.35       38.09     11.24 o 
  -3 -18   5     2714.89     2622.02     55.38 o 
  -2 -18   5      158.74      141.81     13.47 o 
  -1 -18   5      509.73      454.62     20.31 o 
   0 -18   5     1311.59     1298.19     34.67 o 
   1 -18   5     1566.71     1445.92     36.49 o 
   2 -18   5      471.11      424.14     21.44 o 
  -6 -17   5      108.20      107.71     14.06 o 
  -5 -17   5      510.87      525.86     22.48 o 
  -4 -17   5     1438.67     1312.69     33.87 o 
  -3 -17   5      424.21      428.91     19.21 o 
  -2 -17   5      450.64      392.75     18.47 o 
  -1 -17   5      599.36      535.43     21.82 o 
   0 -17   5     1790.21     1791.66     41.52 o 
   1 -17   5      551.98      551.59     22.33 o 
   2 -17   5        7.06       12.09      8.26 o 
   3 -17   5     1035.99     1057.99     22.35 o 
  -7 -16   5      499.25      500.34     12.11 o 
  -6 -16   5     1631.97     1570.16     26.32 o 
  -5 -16   5      178.64      156.89     14.07 o 
  -4 -16   5      173.40      180.15     14.39 o 
  -3 -16   5     2715.37     2543.18     52.25 o 
  -2 -16   5     1517.16     1425.48     35.00 o 
  -1 -16   5      134.97      122.41     11.87 o 
   0 -16   5     1916.97     1778.67     40.11 o 
   1 -16   5     1704.15     1615.78     38.15 o 
   2 -16   5      347.48      382.98     14.31 o 
   3 -16   5      880.59      913.77     20.18 o 
   4 -16   5     1624.39     1647.75     28.61 o 
  -8 -15   5       73.82       78.73      7.94 o 
  -7 -15   5     1608.69     1530.54     20.93 o 
  -6 -15   5      563.20      542.95     11.50 o 
  -5 -15   5      958.03      921.96     21.84 o 
  -4 -15   5     3348.59     3178.15     61.26 o 
  -3 -15   5      120.86      123.10     11.93 o 
  -2 -15   5      690.50      637.25     21.21 o 
  -1 -15   5     1702.34     1487.61     34.80 o 
   0 -15   5     1052.12      965.50     26.64 o 
   1 -15   5      614.41      610.70     21.79 o 
   2 -15   5       71.50       93.36      8.83 o 
   3 -15   5      700.28      689.58     16.97 o 
   4 -15   5      461.25      421.85     14.64 o 
  -8 -14   5     1031.44      993.08     16.51 o 
  -7 -14   5      936.98      877.42     14.68 o 
  -6 -14   5      857.65      854.01     13.99 o 
  -5 -14   5      668.34      653.54     14.02 o 
  -4 -14   5      477.78      451.84     12.34 o 
  -3 -14   5      456.76      465.54     18.61 o 
  -2 -14   5     2677.07     2493.06     49.54 o 
  -1 -14   5     1955.38     1798.20     38.97 o 
   0 -14   5     1327.16     1278.04     30.90 o 
   1 -14   5     2197.93     2067.11     30.95 o 
   2 -14   5     1829.94     1777.85     28.32 o 
   3 -14   5     1393.19     1435.05     33.58 o 
   4 -14   5     1302.23     1338.64     24.47 o 
   5 -14   5      248.67      241.14     17.50 o 
  -9 -13   5      419.57      454.61     13.41 o 
  -8 -13   5      594.20      559.12     12.33 o 
  -7 -13   5     1374.92     1309.74     18.30 o 
  -6 -13   5      560.38      545.48     13.84 o 
  -5 -13   5     2164.59     2083.33     23.86 o 
  -4 -13   5     3375.10     3245.75     39.14 o 
  -3 -13   5      428.48      401.48     10.85 o 
  -2 -13   5     1595.23     1519.98     33.88 o 
  -1 -13   5     1336.50     1200.04     28.98 o 
   0 -13   5      419.76      409.22     17.32 o 
   1 -13   5      658.39      640.73     25.05 o 
   2 -13   5      508.22      484.79     14.80 o 
   3 -13   5      677.44      687.56     16.19 o 
   4 -13   5      294.49      293.30     16.29 o 
   5 -13   5     1533.57     1534.05     26.51 o 
  -9 -12   5      348.95      340.33     10.77 o 
  -8 -12   5     1769.08     1734.14     34.71 o 
  -7 -12   5      863.87      810.63     13.58 o 
  -6 -12   5      771.38      726.94     23.98 o 
  -5 -12   5      947.26      887.32     13.01 o 
  -4 -12   5     1415.48     1342.40     16.63 o 
  -3 -12   5      485.43      512.19     11.80 o 
  -2 -12   5     3097.08     2995.95     65.34 o 
  -1 -12   5     5802.63     5475.11     94.19 o 
   0 -12   5      921.57      874.56     23.97 o 
   1 -12   5     1412.03     1332.96     22.04 o 
   2 -12   5     4428.56     4351.36     54.71 o 
   3 -12   5     1291.54     1243.70     33.86 o 
   4 -12   5      786.37      735.84     16.96 o 
   5 -12   5     1582.97     1597.47     61.81 o 
   6 -12   5      737.84      750.78     26.58 o 
 -10 -11   5       61.13       53.05     16.21 o 
  -9 -11   5      275.23      275.89     12.00 o 
  -8 -11   5     1353.60     1286.56     18.02 o 
  -7 -11   5      759.56      713.57     12.32 o 
  -6 -11   5       96.01       96.77      5.37 o 
  -5 -11   5     7435.35     7069.96     66.64 o 
  -4 -11   5     1734.27     1710.13     21.37 o 
  -3 -11   5      539.74      532.66     13.00 o 
  -2 -11   5     4967.99     4856.78     57.67 o 
  -1 -11   5      118.34      117.25      9.58 o 
   0 -11   5      442.44      411.62     15.60 o 
   1 -11   5      797.81      790.61     15.71 o 
   2 -11   5      771.22      762.35     16.07 o 
   3 -11   5      694.06      696.45     15.64 o 
   4 -11   5      150.77      140.61      8.34 o 
   5 -11   5     2639.29     2674.23     37.68 o 
   6 -11   5     1159.60     1134.24     31.18 o 
 -10 -10   5      112.79      107.13      8.93 o 
  -9 -10   5      127.33      130.34      9.28 o 
  -8 -10   5     4424.34     4359.80     71.14 o 
  -7 -10   5       10.76       13.04      4.30 o 
  -6 -10   5       37.44       37.07      4.40 o 
  -5 -10   5     1815.91     1779.76     20.40 o 
  -4 -10   5     1399.14     1366.70     20.12 o 
  -3 -10   5      762.94      729.23     16.17 o 
  -2 -10   5      239.06      244.73      8.23 o 
  -1 -10   5     8692.38     8643.14    171.28 o 
   0 -10   5     1503.11     1442.02     31.25 o 
   1 -10   5     1132.38     1102.82     21.29 o 
   2 -10   5     7548.88     7380.73    175.51 o 
   3 -10   5       17.96       19.51      5.81 o 
   4 -10   5      146.30      149.82     15.81 o 
   5 -10   5     1182.12     1175.03     21.11 o 
   6 -10   5      525.06      517.27     20.31 o 
 -10  -9   5      150.74      157.33     10.33 o 
  -9  -9   5      618.86      588.61     15.06 o 
  -8  -9   5     1039.63     1022.62     17.06 o 
  -7  -9   5      719.52      718.45     12.64 o 
  -6  -9   5      368.75      381.05      8.35 o 
  -5  -9   5     7306.72     7135.97     66.70 o 
  -4  -9   5     2837.69     2752.38     28.10 o 
  -3  -9   5      493.44      472.10      8.00 o 
  -2  -9   5     4753.44     4737.88     44.73 o 
  -1  -9   5      471.44      449.42      9.75 o 
   0  -9   5     1379.36     1421.86     19.96 o 
   1  -9   5      758.77      731.40     21.44 o 
   2  -9   5      753.96      744.78     15.11 o 
   3  -9   5      814.62      791.86     15.73 o 
   4  -9   5      207.74      205.40      9.45 o 
   5  -9   5     4421.25     4231.44     53.33 o 
   6  -9   5      977.59      968.60     36.60 o 
   7  -9   5       47.87       53.98     11.92 o 
 -10  -8   5      581.43      549.82     15.41 o 
  -9  -8   5      279.01      278.97     11.19 o 
  -8  -8   5     3314.07     3179.74     57.99 o 
  -7  -8   5      673.64      668.73     11.07 o 
  -6  -8   5      348.86      346.40      7.81 o 
  -5  -8   5     2862.03     2735.51     37.22 o 
  -4  -8   5     2884.91     2830.41     31.02 o 
  -3  -8   5      420.56      404.55      7.06 o 
  -2  -8   5     1270.36     1219.65     15.53 o 
  -1  -8   5    10700.92    10664.65    119.11 o 
   0  -8   5      311.03      318.33      8.09 o 
   1  -8   5      190.89      178.00      5.54 o 
   2  -8   5     9581.47     9487.91    121.58 o 
   3  -8   5      951.76      893.33     16.43 o 
   4  -8   5      184.34      178.06      8.84 o 
   5  -8   5     1773.92     1773.77     26.78 o 
   6  -8   5     1387.03     1390.86     23.77 o 
   7  -8   5      235.43      216.70     16.45 o 
 -11  -7   5       58.77       55.91      9.40 o 
 -10  -7   5      281.87      281.40     16.74 o 
  -9  -7   5     2343.08     2218.75     35.62 o 
  -8  -7   5     1015.26      982.40     21.99 o 
  -7  -7   5      507.77      496.21     10.07 o 
  -6  -7   5      764.42      740.48     11.01 o 
  -5  -7   5     5279.91     5115.39     48.70 o 
  -4  -7   5     2981.22     2957.75     25.52 o 
  -3  -7   5       18.89       20.55      4.24 o 
  -2  -7   5     6356.78     6382.88     58.64 o 
  -1  -7   5     1183.37     1175.12     17.15 o 
   0  -7   5      926.60      945.75     32.34 o 
   1  -7   5     4129.55     4049.48     39.17 o 
   2  -7   5     2034.31     2052.10     28.10 o 
   3  -7   5      308.36      296.71      9.19 o 
   4  -7   5      613.93      579.13     13.17 o 
   5  -7   5     1847.43     1803.83     26.79 o 
   6  -7   5      898.89      887.00     24.93 o 
   7  -7   5       30.52       33.68     10.41 o 
 -11  -6   5      954.63      951.68     20.79 o 
 -10  -6   5      149.91      156.31      9.83 o 
  -9  -6   5       98.14       98.01     10.94 o 
  -8  -6   5     2571.66     2541.15     53.94 o 
  -7  -6   5     3092.56     3035.53     31.38 o 
  -6  -6   5     1073.21     1096.69     14.05 o 
  -5  -6   5     3152.04     3084.97     30.90 o 
  -4  -6   5     4340.55     4271.15     35.31 o 
  -3  -6   5      733.93      724.47      9.47 o 
  -2  -6   5     5529.88     5557.35     51.27 o 
  -1  -6   5    10935.36    10877.07    121.05 o 
   0  -6   5      680.74      722.16     12.22 o 
   1  -6   5     2895.28     2756.32     34.84 o 
   2  -6   5     5378.35     5268.74     61.90 o 
   3  -6   5     4334.44     4181.47     50.61 o 
   4  -6   5      335.85      323.92     11.58 o 
   5  -6   5     1343.37     1309.89     21.33 o 
   6  -6   5     1967.97     1942.64     28.88 o 
   7  -6   5      161.84      162.12      9.85 o 
 -11  -5   5      649.60      654.01     18.13 o 
 -10  -5   5      610.29      629.60     15.91 o 
  -9  -5   5     2251.13     2186.47     46.72 o 
  -8  -5   5      214.45      228.43     14.94 o 
  -7  -5   5     1706.64     1694.89     24.27 o 
  -6  -5   5     1780.26     1708.20     23.93 o 
  -5  -5   5     1828.27     1823.19     29.23 o 
  -4  -5   5     4492.38     4506.50     43.29 o 
  -3  -5   5      664.69      668.17      7.72 o 
  -2  -5   5     3975.43     3919.41     36.89 o 
  -1  -5   5     2266.01     2155.39     27.31 o 
   0  -5   5     7049.32     7015.54    114.56 o 
   1  -5   5     5360.69     5246.52     61.05 o 
   2  -5   5      144.02      138.44      6.80 o 
   3  -5   5     3171.95     3074.47     38.52 o 
   4  -5   5     3006.25     2903.31     37.32 o 
   5  -5   5      839.15      853.07     16.14 o 
   6  -5   5      818.25      799.91     13.94 o 
   7  -5   5        0.97        4.01      5.57 o 
 -11  -4   5      414.44      403.67     21.76 o 
 -10  -4   5      916.40      863.42     27.57 o 
  -9  -4   5      733.01      700.06     23.53 o 
  -8  -4   5      389.90      355.18     16.88 o 
  -7  -4   5     3601.21     3554.22     43.87 o 
  -6  -4   5     2737.34     2664.39     33.98 o 
  -5  -4   5     2168.35     2113.88     27.29 o 
  -4  -4   5     3440.10     3353.80     32.97 o 
  -3  -4   5     5555.07     5493.29     51.89 o 
  -2  -4   5     4689.93     4662.66     37.86 o 
  -1  -4   5     3152.99     3213.55     31.90 o 
   0  -4   5     5911.63     5848.11     96.34 o 
   1  -4   5     6521.34     6520.55     74.24 o 
   2  -4   5      836.03      837.42     21.71 o 
   3  -4   5     2387.03     2311.50     74.13 o 
   4  -4   5     2797.17     2670.54     34.45 o 
   5  -4   5     1219.73     1206.81     16.66 o 
   6  -4   5     1352.43     1334.93     18.42 o 
   7  -4   5     1358.74     1403.47     20.01 o 
 -11  -3   5      129.66      122.52     14.65 o 
 -10  -3   5     1820.41     1789.55     41.15 o 
  -9  -3   5     2465.06     2339.89     48.18 o 
  -8  -3   5      135.19      113.38     11.10 o 
  -7  -3   5     1929.63     1881.51     25.62 o 
  -6  -3   5      577.22      574.31     11.17 o 
  -5  -3   5      859.12      884.66     10.97 o 
  -4  -3   5     4492.63     4622.75     44.06 o 
  -3  -3   5     1085.97     1049.84     12.53 o 
  -2  -3   5     4399.09     4553.91     43.54 o 
  -1  -3   5     3780.57     3955.41     47.66 o 
   0  -3   5     6312.86     6270.31     73.39 o 
   1  -3   5     6155.68     6117.10     57.82 o 
   2  -3   5       25.46       33.07      3.62 o 
   3  -3   5     5298.63     5212.93     50.64 o 
   4  -3   5     2177.20     2139.00     24.09 o 
   5  -3   5      237.12      225.58      7.89 o 
   6  -3   5      811.96      799.31     15.02 o 
   7  -3   5      122.70      127.00     10.08 o 
   8  -3   5      308.18      312.62     20.94 o 
 -11  -2   5       10.60        9.07     10.68 o 
 -10  -2   5      585.07      590.40     15.43 o 
  -9  -2   5     1124.16     1086.33     19.91 o 
  -8  -2   5        1.91       -1.70      7.31 o 
  -7  -2   5     1272.63     1207.76     28.36 o 
  -6  -2   5     9729.34     9563.43    107.49 o 
  -5  -2   5      961.62      980.18     11.76 o 
  -4  -2   5     2560.92     2632.84     26.38 o 
  -3  -2   5    12029.39    11968.19    109.49 o 
  -2  -2   5     1592.13     1563.74     17.01 o 
  -1  -2   5      485.84      526.55     12.68 o 
   0  -2   5     5113.17     5072.16     60.25 o 
   1  -2   5     2209.26     2139.11     19.46 o 
   2  -2   5      128.67      148.50      5.59 o 
   3  -2   5     1687.89     1650.95     19.13 o 
   4  -2   5     5578.24     5509.69     53.61 o 
   5  -2   5      994.70      992.99     17.60 o 
   6  -2   5     1393.94     1368.42     15.70 o 
   7  -2   5     4322.65     4387.61     58.03 o 
   8  -2   5      548.03      614.70     24.98 o 
 -11  -1   5       74.06       77.82      9.00 o 
 -10  -1   5     3795.71     3781.66     49.05 o 
  -9  -1   5     1138.98     1110.74     24.81 o 
  -8  -1   5      441.86      436.70     12.07 o 
  -7  -1   5     3780.11     3732.95     45.91 o 
  -6  -1   5      133.97      144.70      6.36 o 
  -5  -1   5       21.75       24.28      2.89 o 
  -4  -1   5     2122.28     2184.78     22.40 o 
  -3  -1   5     4637.61     4634.39     54.53 o 
  -2  -1   5      343.29      291.96     10.66 o 
  -1  -1   5     1104.75     1165.76     18.25 o 
   0  -1   5    13250.12    13160.04    124.84 o 
   1  -1   5     4390.04     4381.34     36.98 o 
   2  -1   5       20.05       20.62      2.42 o 
   3  -1   5     5016.84     4996.89     42.53 o 
   4  -1   5     1144.72     1152.79     15.15 o 
   5  -1   5       33.52       37.46      4.44 o 
   6  -1   5      299.03      289.56      9.04 o 
   7  -1   5      306.02      336.28     19.55 o 
   8  -1   5      109.60      112.14     14.08 o 
 -11   0   5        7.71       11.17      7.82 o 
 -10   0   5      389.71      429.55     17.69 o 
  -9   0   5     1460.43     1452.32     23.79 o 
  -8   0   5      109.21      115.38      7.14 o 
  -7   0   5      449.09      438.64     16.84 o 
  -6   0   5    16839.88    17086.69    188.90 o 
  -5   0   5       11.37       11.95      3.05 o 
  -4   0   5      448.55      427.64      6.89 o 
  -3   0   5    16585.31    16294.08    148.07 o 
  -2   0   5        0.11        2.86      2.93 o 
  -1   0   5       21.81       21.40      3.41 o 
   0   0   5     2321.68     2090.92     22.40 o 
   1   0   5     1217.41     1140.74     11.57 o 
   2   0   5      515.89      502.10      6.87 o 
   3   0   5       18.21       24.17      2.82 o 
   4   0   5     9517.52     9397.58     77.40 o 
   5   0   5      167.18      163.44      8.26 o 
   6   0   5      347.37      354.00     14.51 o 
   7   0   5     4082.62     4152.37     53.26 o 
   8   0   5       21.36        4.19     11.52 o 
 -11   1   5       89.95       82.07     14.83 o 
 -10   1   5     3910.93     3809.67     49.42 o 
  -9   1   5     1095.55     1064.04     19.44 o 
  -8   1   5      333.08      334.06     23.87 o 
  -7   1   5     3806.87     3790.46     46.58 o 
  -6   1   5      177.51      182.68      7.63 o 
  -5   1   5      118.22      107.33      6.18 o 
  -4   1   5     2403.37     2434.12     24.51 o 
  -3   1   5     4963.53     5006.95     47.31 o 
  -2   1   5      305.97      249.07     13.52 o 
  -1   1   5     1213.93     1272.58     19.21 o 
   0   1   5    13152.99    12964.45    122.38 o 
   1   1   5     4442.27     4530.61     38.12 o 
   2   1   5        2.52       10.12      5.75 o 
   3   1   5     5172.74     5159.50     43.77 o 
   4   1   5     1080.68     1064.03     12.21 o 
   5   1   5      119.78      104.19      5.70 o 
   6   1   5      350.06      346.54     17.82 o 
   7   1   5      314.70      320.63     12.66 o 
 -11   2   5       19.47       21.50      8.03 o 
 -10   2   5      675.16      682.41     16.19 o 
  -9   2   5     1230.85     1233.92     21.22 o 
  -8   2   5       10.30        8.46      5.97 o 
  -7   2   5     1229.70     1213.98     19.82 o 
  -6   2   5     9856.67     9823.41    109.04 o 
  -5   2   5      697.33      710.37      9.59 o 
  -4   2   5     2307.90     2351.61     23.82 o 
  -3   2   5    11876.00    11796.31    132.22 o 
  -2   2   5     2130.00     2165.04     28.64 o 
  -1   2   5      255.27      283.62      6.08 o 
   0   2   5     5199.84     5309.67     94.52 o 
   1   2   5     2530.11     2495.09     22.17 o 
   2   2   5       16.05       32.01      2.87 o 
   3   2   5     1792.67     1791.67     17.44 o 
   4   2   5     5537.78     5497.23     55.92 o 
   5   2   5      741.60      736.13     12.60 o 
   7   2   5     4091.61     4165.44     65.13 o 
   8   2   5      602.33      600.47     22.98 o 
 -11   3   5      171.53      197.30     12.64 o 
 -10   3   5     1819.86     1858.69     29.08 o 
  -9   3   5     2045.65     2097.96     30.67 o 
  -8   3   5      134.07      136.28     12.16 o 
  -7   3   5     2091.54     2079.12     28.75 o 
  -6   3   5      493.62      495.44     11.40 o 
  -5   3   5      893.53      909.57     11.25 o 
  -4   3   5     4776.00     4776.31     45.33 o 
  -3   3   5     1059.73      996.86     17.80 o 
  -2   3   5     4192.65     4333.37     43.13 o 
  -1   3   5     3670.68     3776.67     38.19 o 
   0   3   5     5716.25     5827.98     57.29 o 
   1   3   5     5640.72     5704.37     56.39 o 
   2   3   5       26.15       31.30      4.19 o 
   3   3   5     5470.39     5463.03     55.14 o 
   4   3   5     2044.96     2026.74     29.69 o 
   5   3   5      367.13      327.66     10.75 o 
   6   3   5     1048.17     1068.06     20.39 o 
   7   3   5      121.77      121.24      9.06 o 
   8   3   5      343.79      354.14     19.75 o 
 -11   4   5      434.46      459.55     14.79 o 
 -10   4   5     1048.38      993.33     19.39 o 
  -9   4   5      816.61      805.67     23.36 o 
  -8   4   5      348.77      342.73     10.84 o 
  -7   4   5     3297.18     3214.71     40.75 o 
  -6   4   5     2923.85     2856.86     36.23 o 
  -5   4   5     1877.78     1812.95     35.55 o 
  -4   4   5     3169.41     3102.67     37.11 o 
  -3   4   5     5564.25     5550.37     64.35 o 
  -2   4   5     4396.10     4402.55     44.02 o 
  -1   4   5     2884.58     2997.14     32.32 o 
   0   4   5     6705.48     6875.20     91.03 o 
   1   4   5     7575.22     7714.49     89.81 o 
   2   4   5      819.81      849.85     21.30 o 
   3   4   5     2333.88     2256.33     25.84 o 
   4   4   5     3034.16     3014.65     43.94 o 
   5   4   5     1040.24     1065.89     19.55 o 
   6   4   5     1325.44     1308.47     23.08 o 
   7   4   5     1335.75     1351.88     19.69 o 
 -11   5   5      667.40      653.67     24.20 o 
 -10   5   5      520.58      544.40     14.99 o 
  -9   5   5     1917.35     1883.34     28.33 o 
  -8   5   5      248.03      237.21     14.83 o 
  -7   5   5     1820.41     1792.53     33.00 o 
  -6   5   5     1853.68     1854.23     25.97 o 
  -5   5   5     1990.50     1997.72     26.81 o 
  -4   5   5     5400.30     5485.44     62.51 o 
  -3   5   5      649.01      660.82     11.42 o 
  -2   5   5     3803.08     3781.93     38.56 o 
  -1   5   5     2559.27     2496.44     26.90 o 
   0   5   5     6514.93     6604.84     64.85 o 
   1   5   5     4851.55     4819.35     48.68 o 
   2   5   5      146.00      166.63     13.19 o 
   3   5   5     3056.57     3038.33     46.10 o 
   4   5   5     2889.73     2920.97     40.73 o 
   5   5   5      955.99      955.89     18.33 o 
   6   5   5      919.98      922.91     30.06 o 
   7   5   5        3.35        2.87      5.94 o 
 -11   6   5      967.13     1001.18     30.04 o 
 -10   6   5      253.82      263.27     12.00 o 
  -9   6   5      164.46      160.69     13.40 o 
  -8   6   5     2536.63     2551.19     34.76 o 
  -7   6   5     3027.05     2959.99     90.87 o 
  -6   6   5     1013.06     1028.60     17.26 o 
  -5   6   5     2759.45     2742.38     53.59 o 
  -4   6   5     3838.37     3829.53     63.11 o 
  -3   6   5      672.79      652.46     17.26 o 
  -2   6   5     5935.77     5952.13     95.57 o 
  -1   6   5    10750.34    10685.89    128.11 o 
   0   6   5      898.42      915.88     16.28 o 
   1   6   5     3260.11     3147.62     41.77 o 
   2   6   5     5624.99     5712.44     71.59 o 
   3   6   5     4644.14     4725.79     60.66 o 
   4   6   5      411.89      397.36     11.82 o 
   5   6   5     1220.75     1243.56     40.73 o 
   6   6   5     1765.75     1798.95     29.21 o 
   7   6   5      121.78      121.75      9.23 o 
 -11   7   5       75.94      103.32     14.67 o 
 -10   7   5      187.47      190.65     14.40 o 
  -9   7   5     1986.36     1909.52     28.68 o 
  -8   7   5     1084.81     1084.56     32.18 o 
  -7   7   5      578.91      561.16     13.03 o 
  -6   7   5      698.84      696.52     14.65 o 
  -5   7   5     5576.78     5606.92     54.45 o 
  -4   7   5     3493.35     3561.71     44.11 o 
  -3   7   5        4.92        9.65      3.50 o 
  -2   7   5     6283.68     6399.62     64.62 o 
  -1   7   5     1425.74     1405.55     22.22 o 
   0   7   5      635.93      664.57     19.56 o 
   1   7   5     3454.73     3411.64     45.19 o 
   2   7   5     2156.59     2201.25     31.76 o 
   3   7   5      288.33      303.67     10.34 o 
   4   7   5      601.06      595.99     14.10 o 
   5   7   5     2014.18     2027.03     31.35 o 
   6   7   5     1080.03     1087.71     21.41 o 
   7   7   5       35.11       32.23      8.31 o 
 -10   8   5      696.05      672.93     24.91 o 
  -9   8   5      346.99      333.80     17.27 o 
  -8   8   5     3466.73     3403.90     62.04 o 
  -7   8   5      720.33      726.61     21.01 o 
  -6   8   5      163.24      162.99      6.37 o 
  -5   8   5     2861.91     2824.48     29.90 o 
  -4   8   5     2753.14     2779.11     35.57 o 
  -3   8   5      170.90      166.81      7.15 o 
  -2   8   5     1245.09     1214.37     15.41 o 
  -1   8   5    11115.40    11195.29    134.62 o 
   0   8   5      467.27      476.02     14.82 o 
   1   8   5      174.74      170.06      8.34 o 
   2   8   5     9458.72     9496.35    115.67 o 
   3   8   5      703.43      706.60     30.91 o 
   4   8   5       80.77       62.64      7.06 o 
   5   8   5     1822.35     1858.69     29.73 o 
   6   8   5     1187.11     1214.13     18.58 o 
   7   8   5       90.41       77.79      9.13 o 
 -10   9   5       73.61       66.29     13.26 o 
  -9   9   5      525.45      528.71     21.53 o 
  -8   9   5     1025.93     1001.34     26.83 o 
  -7   9   5      714.97      723.93     33.23 o 
  -6   9   5      306.58      314.64      8.07 o 
  -5   9   5     7245.13     7317.83     69.98 o 
  -4   9   5     3039.48     3047.91     38.64 o 
  -3   9   5      441.40      443.90     10.07 o 
  -2   9   5     4791.32     4901.34     63.61 o 
  -1   9   5      574.72      559.56     20.52 o 
   0   9   5      940.33      921.98     17.44 o 
   1   9   5      688.38      664.36     14.56 o 
   2   9   5      709.66      713.51     15.66 o 
   3   9   5      743.65      775.47     16.68 o 
   4   9   5      146.03      142.07      8.48 o 
   5   9   5     4396.92     4448.32     59.71 o 
   6   9   5      977.63     1012.04     19.57 o 
   7   9   5       54.03       48.35      9.15 o 
 -10  10   5      108.71      100.39     14.22 o 
  -9  10   5       89.57       81.50     11.61 o 
  -8  10   5     4457.43     4496.76     58.70 o 
  -7  10   5        4.27       12.98      4.64 o 
  -6  10   5        5.38        5.32      4.03 o 
  -5  10   5     1916.28     1950.42     22.41 o 
  -4  10   5     1481.11     1503.37     24.99 o 
  -3  10   5      526.44      528.89      9.41 o 
  -2  10   5      219.48      240.27     15.87 o 
  -1  10   5     9247.55     9503.03    172.53 o 
   0  10   5     1207.11     1220.97     21.37 o 
   1  10   5     1059.40     1034.93     19.09 o 
   2  10   5     7923.68     7914.28     98.43 o 
   3  10   5       20.07       24.88      6.51 o 
   4  10   5       48.88       53.10     11.11 o 
   5  10   5     1286.67     1326.59     24.52 o 
   6  10   5      514.65      535.51     16.52 o 
 -10  11   5       31.59       17.01     11.35 o 
  -9  11   5      366.05      369.77     18.67 o 
  -8  11   5     1261.63     1224.05     22.83 o 
  -7  11   5      617.53      606.75     14.60 o 
  -6  11   5      136.16      143.99      6.35 o 
  -5  11   5     7688.74     7639.53     90.68 o 
  -4  11   5     1700.10     1755.91     21.52 o 
  -3  11   5      399.00      407.58      8.40 o 
  -2  11   5     5373.05     5502.33    105.79 o 
  -1  11   5      207.39      218.84     14.93 o 
   0  11   5      392.28      386.24     12.12 o 
   1  11   5      901.17      895.50     45.32 o 
   2  11   5      742.03      757.78     37.38 o 
   3  11   5      620.54      620.75     15.12 o 
   4  11   5       95.10       94.76      8.53 o 
   5  11   5     2627.83     2678.04     47.67 o 
   6  11   5     1174.54     1206.07     33.16 o 
  -9  12   5      244.79      261.00     12.72 o 
  -8  12   5     1876.00     1903.29     30.52 o 
  -7  12   5      884.70      907.60     33.15 o 
  -6  12   5      534.37      517.50     13.23 o 
  -5  12   5     1000.54     1009.22     13.20 o 
  -4  12   5     1746.13     1769.64     24.57 o 
  -3  12   5      276.02      301.70     10.15 o 
  -2  12   5     2999.83     3039.43     64.72 o 
  -1  12   5     6172.39     6326.41    120.35 o 
   0  12   5      809.78      797.29     26.71 o 
   1  12   5     1234.46     1185.94     21.83 o 
   2  12   5     4690.78     4707.63    137.74 o 
   3  12   5     1410.96     1411.26     25.04 o 
   4  12   5      621.65      628.68     17.47 o 
   5  12   5     1742.82     1835.34     44.00 o 
   6  12   5      951.27     1028.40     23.06 o 
  -9  13   5      575.39      588.74     16.88 o 
  -8  13   5      589.45      595.98     16.01 o 
  -7  13   5     1310.10     1328.01     23.44 o 
  -6  13   5      513.98      528.91     13.61 o 
  -5  13   5     2175.52     2265.50     27.43 o 
  -4  13   5     3045.04     3189.68     35.40 o 
  -3  13   5      346.29      363.76     28.25 o 
  -2  13   5     1708.33     1777.81     43.71 o 
  -1  13   5     1227.88     1235.43     34.29 o 
   0  13   5      434.74      414.96     19.80 o 
   1  13   5      890.66      875.61     28.14 o 
   2  13   5      555.65      533.84     22.44 o 
   3  13   5      640.71      648.24     16.30 o 
   4  13   5      314.09      324.47     18.04 o 
   5  13   5     1465.48     1554.42     34.03 o 
  -8  14   5     1055.52     1062.64     22.90 o 
  -7  14   5     1020.24     1013.76     20.20 o 
  -6  14   5      843.38      885.79     15.71 o 
  -5  14   5      787.54      818.42     14.29 o 
  -4  14   5      589.69      619.34     15.07 o 
  -3  14   5      441.41      439.45     21.22 o 
  -2  14   5     2754.98     2905.68     64.23 o 
  -1  14   5     2132.71     2114.37     50.41 o 
   0  14   5     1122.05     1081.46     32.54 o 
   1  14   5     1941.45     1846.64     46.05 o 
   2  14   5     1845.18     1781.16     45.39 o 
   3  14   5     1242.25     1291.08     37.27 o 
   4  14   5     1176.23     1263.04     37.75 o 
   5  14   5      298.23      319.56     14.96 o 
  -8  15   5       72.65       90.71      9.04 o 
  -7  15   5     1485.17     1553.26     30.60 o 
  -6  15   5      590.73      615.90     13.51 o 
  -5  15   5      896.44      975.18     19.95 o 
  -4  15   5     3026.48     3063.65     68.29 o 
  -3  15   5      155.98      147.25     14.39 o 
  -2  15   5      740.74      800.32     28.20 o 
  -1  15   5     1562.47     1604.95     42.89 o 
   0  15   5     1152.28     1081.99     33.25 o 
   1  15   5      766.47      740.32     27.18 o 
   2  15   5       81.25       84.21     14.35 o 
   3  15   5      715.54      724.05     29.13 o 
   4  15   5      600.70      647.53     28.89 o 
  -7  16   5      601.42      658.74     14.74 o 
  -6  16   5     1673.88     1691.98     29.31 o 
  -5  16   5      308.45      334.60     21.72 o 
  -4  16   5      234.44      254.14     20.73 o 
  -3  16   5     2800.02     2899.51     65.59 o 
  -2  16   5     1601.76     1659.57     44.08 o 
  -1  16   5      101.73      116.54     13.88 o 
   0  16   5     1895.67     1896.35     48.23 o 
   1  16   5     1572.84     1605.86     44.16 o 
   2  16   5      243.71      250.96     20.84 o 
   3  16   5      930.34      926.87     32.85 o 
   4  16   5     1556.57     1579.07     46.20 o 
  -6  17   5      137.77      140.68     17.50 o 
  -5  17   5      350.47      351.17     22.75 o 
  -4  17   5     1093.62     1185.13     38.24 o 
  -3  17   5      389.90      422.24     23.85 o 
  -2  17   5      454.53      466.80     24.49 o 
  -1  17   5      481.88      494.58     23.99 o 
   0  17   5     1923.79     1953.08     50.15 o 
   1  17   5      700.82      736.71     28.81 o 
   2  17   5       12.51        4.24     13.36 o 
   3  17   5     1121.80     1227.01     40.00 o 
  -5  18   5       95.63       96.84     17.11 o 
  -4  18   5       51.91       54.03     13.94 o 
  -3  18   5     2809.48     3105.58     71.42 o 
  -2  18   5      186.08      219.59     19.12 o 
  -1  18   5      299.35      296.86     22.07 o 
   0  18   5     1399.10     1399.22     41.13 o 
   1  18   5     1528.33     1523.98     43.64 o 
   2  18   5      384.52      397.91     25.52 o 
  -4  19   5      724.89      739.45     30.52 o 
  -3  19   5      664.09      628.51     28.16 o 
  -2  19   5      235.51      275.04     21.01 o 
  -1  19   5      153.15      145.43     17.78 o 
   0  19   5     1858.99     1909.39     51.53 o 
   1  19   5      457.85      486.40     26.87 o 
  -4 -18   6     1778.21     1719.64     42.39 o 
  -3 -18   6      789.46      788.57     27.49 o 
  -2 -18   6       25.53       39.43     11.51 o 
  -1 -18   6     1112.61     1040.81     31.65 o 
   0 -18   6      330.32      362.17     20.84 o 
  -6 -17   6      411.06      428.58     21.76 o 
  -5 -17   6      124.55      110.55     14.34 o 
  -4 -17   6     1280.43     1177.40     33.05 o 
  -3 -17   6     1102.29     1029.97     29.90 o 
  -2 -17   6      432.64      414.82     19.63 o 
  -1 -17   6      816.51      794.51     27.03 o 
   0 -17   6     2463.89     2392.07     51.41 o 
   1 -17   6       57.36       45.90     12.66 o 
   2 -17   6       49.93       42.64     12.67 o 
  -7 -16   6      267.99      267.13     36.52 o 
  -6 -16   6      532.06      507.92     22.20 o 
  -5 -16   6      475.27      441.09     19.70 o 
  -4 -16   6      979.92      976.18     28.32 o 
  -3 -16   6     1049.86      981.47     28.29 o 
  -2 -16   6       24.13       36.35     10.27 o 
  -1 -16   6     1194.58     1143.96     31.01 o 
   0 -16   6      481.02      479.76     20.28 o 
   1 -16   6      938.34      942.56     29.06 o 
   2 -16   6      959.14      954.16     28.89 o 
  -7 -15   6      776.05      766.06     17.69 o 
  -6 -15   6     1136.04     1074.13     34.44 o 
  -5 -15   6      912.16      847.58     25.69 o 
  -4 -15   6     1694.55     1560.51     37.27 o 
  -3 -15   6     1192.62     1186.70     31.46 o 
  -2 -15   6      851.19      768.20     24.13 o 
  -1 -15   6     2085.13     1997.70     43.69 o 
   0 -15   6     1821.37     1713.42     39.36 o 
   1 -15   6      282.10      270.19     16.51 o 
   2 -15   6      468.93      497.50     15.98 o 
   3 -15   6      789.96      808.47     19.73 o 
  -8 -14   6     1615.72     1591.79     55.47 o 
  -7 -14   6       38.46       36.09      7.48 o 
  -6 -14   6      502.85      497.55     13.82 o 
  -5 -14   6      695.15      685.18     15.65 o 
  -4 -14   6      195.13      167.96     13.24 o 
  -3 -14   6     1199.98     1070.12     28.30 o 
  -2 -14   6      333.03      301.36     16.83 o 
  -1 -14   6      952.47      906.33     25.92 o 
   0 -14   6      420.43      390.24     18.63 o 
   1 -14   6     2151.78     2106.95     45.60 o 
   2 -14   6     2588.12     2503.05     77.58 o 
   3 -14   6       99.74      120.88     15.49 o 
   4 -14   6      703.04      668.43     18.09 o 
  -8 -13   6      425.88      410.59     12.90 o 
  -7 -13   6      609.92      603.80     15.54 o 
  -6 -13   6      814.33      780.63     16.89 o 
  -5 -13   6     2440.84     2307.43     42.27 o 
  -4 -13   6     1787.66     1798.37     26.98 o 
  -3 -13   6     1689.38     1576.48     35.53 o 
  -2 -13   6     3521.52     3287.78     62.14 o 
  -1 -13   6     1053.34     1054.97     28.17 o 
   0 -13   6      754.08      718.97     22.50 o 
   1 -13   6     1490.52     1502.47     35.69 o 
   2 -13   6      861.23      843.22     18.73 o 
   3 -13   6      344.37      335.21     18.96 o 
   4 -13   6      532.48      516.91     21.70 o 
  -9 -12   6     1305.69     1309.12     34.96 o 
  -8 -12   6     1315.80     1280.39     18.32 o 
  -7 -12   6       72.40       71.46      5.77 o 
  -6 -12   6     1955.18     1846.90     28.02 o 
  -5 -12   6      576.51      549.67     27.86 o 
  -4 -12   6      275.84      243.56      9.93 o 
  -3 -12   6      345.04      339.06     10.49 o 
  -2 -12   6      143.63      139.01     11.53 o 
  -1 -12   6     1461.40     1446.52     33.64 o 
   0 -12   6      151.72      137.69     12.07 o 
   1 -12   6     3302.59     3147.46     60.16 o 
   2 -12   6     2853.56     2767.06     38.50 o 
   3 -12   6       12.88        6.88      6.71 o 
   4 -12   6     1594.56     1627.70     27.13 o 
   5 -12   6      737.38      764.32     18.76 o 
  -9 -11   6      482.41      474.32     14.66 o 
  -8 -11   6      510.96      480.11     10.98 o 
  -7 -11   6      178.23      167.31      7.20 o 
  -6 -11   6      503.64      497.48      9.94 o 
  -5 -11   6     6233.68     5874.78     80.63 o 
  -4 -11   6      727.61      726.02     14.53 o 
  -3 -11   6      548.34      523.53     14.67 o 
  -2 -11   6     9326.31     9290.32    142.03 o 
  -1 -11   6      479.94      474.01     17.34 o 
   0 -11   6      452.88      434.80     16.89 o 
   1 -11   6     2088.04     1990.44     29.62 o 
   2 -11   6      367.43      363.20     12.57 o 
   3 -11   6      388.42      368.13     12.55 o 
   4 -11   6      110.45      124.91     15.38 o 
   5 -11   6     1710.61     1778.32     48.98 o 
 -10 -10   6       48.26       41.14     10.35 o 
  -9 -10   6     2059.04     2037.58     31.09 o 
  -8 -10   6     1809.21     1749.60     21.91 o 
  -7 -10   6      943.80      877.82     13.63 o 
  -6 -10   6     1680.90     1619.42     19.46 o 
  -5 -10   6      551.30      564.39     10.13 o 
  -4 -10   6      508.73      504.26     12.17 o 
  -3 -10   6      459.24      455.37     11.10 o 
  -2 -10   6     1374.65     1352.12     23.55 o 
  -1 -10   6     1023.76     1004.54     18.63 o 
   0 -10   6       94.12       93.31     10.06 o 
   1 -10   6     3199.47     3056.17     40.46 o 
   2 -10   6     2499.71     2406.67     39.82 o 
   3 -10   6      283.16      262.73     11.38 o 
   4 -10   6     1661.31     1636.04     26.53 o 
   5 -10   6      893.09      924.76     19.51 o 
 -10  -9   6      331.80      338.28     13.15 o 
  -9  -9   6      882.35      862.58     18.37 o 
  -8  -9   6     1280.60     1233.76     17.05 o 
  -7  -9   6      238.99      229.79      7.59 o 
  -6  -9   6       28.46       28.96      4.46 o 
  -5  -9   6     6830.14     6695.27     75.19 o 
  -4  -9   6       34.47       43.17      6.30 o 
  -3  -9   6      192.78      206.52     11.44 o 
  -2  -9   6     6101.56     5977.04     99.29 o 
  -1  -9   6      447.75      438.21     14.55 o 
   0  -9   6      537.77      529.38     17.65 o 
   1  -9   6     3935.81     3867.41     48.60 o 
   2  -9   6     2109.82     2092.20     30.14 o 
   3  -9   6      227.59      214.65     10.44 o 
   4  -9   6      131.03      135.19      8.65 o 
   5  -9   6     3487.89     3571.70     54.20 o 
   6  -9   6        3.76       11.27      7.78 o 
 -10  -8   6      344.00      354.07     13.15 o 
  -9  -8   6     1913.66     1880.24     28.96 o 
  -8  -8   6     1805.50     1751.10     21.41 o 
  -7  -8   6       40.26       40.23      4.54 o 
  -6  -8   6     2149.69     2093.22     23.28 o 
  -5  -8   6      865.02      870.81     12.82 o 
  -4  -8   6      458.40      447.11      6.97 o 
  -3  -8   6     1317.63     1306.56     20.01 o 
  -2  -8   6      346.28      326.75      9.24 o 
  -1  -8   6      272.04      288.55     15.80 o 
   0  -8   6      584.95      578.37     14.15 o 
   1  -8   6     4184.10     4114.07     50.99 o 
   2  -8   6     2714.35     2588.54     34.79 o 
   3  -8   6      389.85      386.39     11.27 o 
   4  -8   6     2210.92     2202.98     31.51 o 
   5  -8   6     1026.73     1018.20     19.57 o 
   6  -8   6      226.53      233.05     12.07 o 
 -10  -7   6       77.12       71.52      8.23 o 
  -9  -7   6     1490.09     1500.44     24.78 o 
  -8  -7   6     1386.04     1332.36     21.90 o 
  -7  -7   6      384.75      370.62      8.58 o 
  -6  -7   6     1830.86     1768.28     25.09 o 
  -5  -7   6     7689.37     7514.53     69.78 o 
  -4  -7   6      486.39      481.21      7.38 o 
  -3  -7   6     1088.79     1084.25     14.11 o 
  -2  -7   6     6525.25     6472.15     74.94 o 
  -1  -7   6     3198.03     3105.94     38.69 o 
   0  -7   6      998.17     1016.08     16.14 o 
   1  -7   6      463.61      459.61     17.35 o 
   2  -7   6     2236.68     2186.25     30.18 o 
   3  -7   6      657.11      639.57     15.08 o 
   4  -7   6      835.57      855.34     17.03 o 
   5  -7   6     2658.61     2721.60     37.60 o 
   6  -7   6       74.00       58.66      7.07 o 
 -11  -6   6      651.55      672.55     17.68 o 
 -10  -6   6      209.17      185.38     11.23 o 
  -9  -6   6     2102.15     2067.72     30.91 o 
  -8  -6   6     1483.71     1424.13     22.78 o 
  -7  -6   6      181.81      155.19      7.79 o 
  -6  -6   6     2095.57     2080.00     22.86 o 
  -5  -6   6      326.76      313.35      7.19 o 
  -4  -6   6     2130.98     2121.39     19.35 o 
  -3  -6   6     3668.56     3580.68     30.24 o 
  -2  -6   6      679.78      652.33     10.16 o 
  -1  -6   6     2824.14     2843.48     35.70 o 
   0  -6   6     1313.78     1293.88     18.97 o 
   1  -6   6     3377.33     3344.18     41.83 o 
   2  -6   6     2559.05     2520.34     33.45 o 
   3  -6   6      318.26      314.85     10.09 o 
   4  -6   6      770.05      749.75     15.54 o 
   5  -6   6      503.98      490.87     13.41 o 
   6  -6   6      840.46      814.49     19.45 o 
 -11  -5   6      677.45      646.84     17.32 o 
 -10  -5   6      854.70      830.61     27.01 o 
  -9  -5   6     1966.38     1885.61     42.16 o 
  -8  -5   6     1542.34     1502.53     34.84 o 
  -7  -5   6     1655.60     1582.03     23.37 o 
  -6  -5   6     3600.53     3502.67     43.68 o 
  -5  -5   6     1962.42     1986.98     40.50 o 
  -4  -5   6     3993.52     4076.31     40.11 o 
  -3  -5   6     3482.42     3511.60     29.67 o 
  -2  -5   6     3071.85     2981.24     30.53 o 
  -1  -5   6     3447.73     3368.55     42.22 o 
   0  -5   6     2406.46     2370.93     32.20 o 
   1  -5   6     5530.09     5393.44     55.25 o 
   2  -5   6     3487.28     3412.08     35.54 o 
   3  -5   6     1004.07      975.64     14.40 o 
   4  -5   6     2172.22     2194.45     27.42 o 
   5  -5   6     1357.63     1289.21     21.68 o 
   6  -5   6      259.46      287.51     22.79 o 
   7  -5   6      747.46      756.40     19.84 o 
 -11  -4   6      618.21      633.04     26.03 o 
 -10  -4   6      309.25      295.64     17.85 o 
  -9  -4   6      395.79      355.81     17.32 o 
  -8  -4   6     1674.96     1626.44     36.72 o 
  -7  -4   6      717.50      715.44     16.06 o 
  -6  -4   6     1582.59     1586.74     33.49 o 
  -5  -4   6      972.05     1001.49     12.75 o 
  -4  -4   6     5486.42     5484.57     52.39 o 
  -3  -4   6     6215.30     6280.90     59.47 o 
  -2  -4   6        2.91       10.16      1.74 o 
  -1  -4   6     2948.76     2902.76     96.37 o 
   0  -4   6     2031.08     1983.46     27.83 o 
   1  -4   6     2158.81     2113.40     23.98 o 
   2  -4   6     1032.66      998.06     14.02 o 
   3  -4   6        8.73       10.54      4.27 o 
   4  -4   6     1437.29     1448.85     18.88 o 
   5  -4   6      383.03      389.73     13.11 o 
   6  -4   6     1138.96     1117.13     32.98 o 
   7  -4   6      798.53      860.43     20.82 o 
 -11  -3   6      597.72      607.31     24.30 o 
 -10  -3   6     2338.87     2294.48     49.51 o 
  -9  -3   6      670.28      614.25     21.71 o 
  -8  -3   6      648.40      604.78     20.54 o 
  -7  -3   6     3319.33     3323.55     41.64 o 
  -6  -3   6     3436.40     3402.60     42.09 o 
  -5  -3   6      423.08      452.02      7.80 o 
  -4  -3   6     2179.06     2145.92     23.75 o 
  -3  -3   6     2049.81     2028.60     21.77 o 
  -2  -3   6      835.51      826.21     11.38 o 
  -1  -3   6     4112.48     4026.21     49.39 o 
   0  -3   6     6978.21     6995.38     82.42 o 
   1  -3   6     2082.09     2047.77     22.77 o 
   2  -3   6     2166.84     2098.11     23.57 o 
   3  -3   6     5156.25     5055.78     49.90 o 
   4  -3   6     1779.83     1748.86     25.94 o 
   5  -3   6      160.53      150.18      9.50 o 
   6  -3   6     1335.43     1326.70     24.84 o 
   7  -3   6      496.65      529.19     16.96 o 
 -11  -2   6      715.91      711.54     26.89 o 
 -10  -2   6      172.84      156.91     14.38 o 
  -9  -2   6       33.17       51.94     10.68 o 
  -8  -2   6     1160.76     1110.20     28.38 o 
  -7  -2   6      254.51      217.45     13.01 o 
  -6  -2   6     1318.84     1321.58     26.79 o 
  -5  -2   6      276.53      257.45      6.18 o 
  -4  -2   6     6966.58     6901.87     64.72 o 
  -3  -2   6     5359.92     5430.23     51.79 o 
  -2  -2   6      327.49      383.32     20.52 o 
  -1  -2   6     5449.17     5464.24     94.73 o 
   0  -2   6     1346.33     1275.77     27.84 o 
   1  -2   6      281.09      291.34      7.09 o 
   2  -2   6      586.10      564.06      9.81 o 
   3  -2   6      220.55      224.57      9.00 o 
   4  -2   6      945.54      912.12     18.18 o 
   5  -2   6       75.51       71.69      8.10 o 
   6  -2   6     2189.52     2174.67     33.94 o 
   7  -2   6     1530.21     1553.39     28.05 o 
 -11  -1   6      136.39      125.69     14.76 o 
 -10  -1   6     3525.67     3512.92     67.82 o 
  -9  -1   6      461.46      485.59     20.10 o 
  -8  -1   6       48.48       46.03      8.73 o 
  -7  -1   6     7329.70     7235.29    120.16 o 
  -6  -1   6      449.41      433.09      9.56 o 
  -5  -1   6       45.34       70.04      9.56 o 
  -4  -1   6     2854.40     2963.62     29.95 o 
  -3  -1   6     2076.55     1998.18     21.48 o 
  -2  -1   6      171.19      179.95      7.39 o 
  -1  -1   6      449.70      449.81      7.45 o 
   0  -1   6    12566.23    12644.82    120.30 o 
   1  -1   6      692.68      708.53     12.83 o 
   2  -1   6      359.56      363.66      7.67 o 
   3  -1   6     9638.60     9401.24    110.35 o 
   4  -1   6      205.48      203.28     10.46 o 
   5  -1   6      296.30      275.65     11.46 o 
   6  -1   6     2264.09     2268.28     35.11 o 
   7  -1   6      404.19      408.32     22.21 o 
 -11   0   6      843.74      850.12     19.59 o 
 -10   0   6      213.39      204.47     14.80 o 
  -9   0   6       70.18       61.46     10.93 o 
  -8   0   6      299.34      301.28     15.07 o 
  -7   0   6      560.39      554.10     18.59 o 
  -6   0   6      551.11      564.61     10.87 o 
  -5   0   6       54.87       64.48      3.63 o 
  -4   0   6     6790.06     6761.73     63.41 o 
  -3   0   6     7936.25     7971.24     79.13 o 
  -2   0   6       67.68       73.73      3.85 o 
  -1   0   6     2871.79     2627.62     38.05 o 
   0   0   6     2199.44     2189.64     49.48 o 
   1   0   6       59.50       65.07      5.36 o 
   2   0   6     1243.15     1208.95     15.64 o 
   3   0   6     1456.60     1411.36     23.29 o 
   4   0   6      495.35      516.84     13.68 o 
   5   0   6        4.64        2.04      6.32 o 
   6   0   6     2997.11     2986.32     42.72 o 
   7   0   6     1305.30     1386.96     37.27 o 
 -11   1   6      144.12      129.50     15.42 o 
 -10   1   6     3551.57     3569.01     74.70 o 
  -9   1   6      361.43      344.19     11.95 o 
  -8   1   6       67.98       70.01     12.49 o 
  -7   1   6     7688.57     7462.00    123.45 o 
  -6   1   6      314.61      340.63     14.14 o 
  -5   1   6      183.34      192.83     16.31 o 
  -4   1   6     3036.66     3137.75     31.43 o 
  -3   1   6     2311.28     2279.90     29.28 o 
  -2   1   6       77.25       77.04      4.09 o 
  -1   1   6      350.51      344.90      7.04 o 
   0   1   6    12768.80    12840.25    121.84 o 
   1   1   6      475.62      505.28      8.90 o 
   2   1   6      263.26      278.67      8.67 o 
   3   1   6     9820.75     9689.33    165.34 o 
   4   1   6      181.79      175.90     15.15 o 
   5   1   6      153.25      160.72      9.24 o 
   6   1   6     2253.63     2234.34     49.04 o 
   7   1   6      480.25      501.02     15.36 o 
 -11   2   6      735.95      714.94     42.61 o 
 -10   2   6      161.80      162.69      9.52 o 
  -9   2   6       81.76       72.34      7.41 o 
  -8   2   6     1430.95     1450.27     37.17 o 
  -7   2   6      179.48      174.27      9.83 o 
  -6   2   6     1267.04     1258.99     28.63 o 
  -5   2   6      289.40      282.64      6.46 o 
  -4   2   6     7117.02     7101.30     66.47 o 
  -3   2   6     4985.32     5072.43     59.69 o 
  -2   2   6      417.31      478.71     26.85 o 
  -1   2   6     5721.63     5650.89     55.85 o 
   0   2   6     1318.13     1285.37     15.99 o 
   1   2   6      473.36      463.96      9.96 o 
   2   2   6      775.75      803.81     12.18 o 
   3   2   6      189.24      199.88      9.81 o 
   4   2   6     1022.96     1028.68     19.25 o 
   5   2   6       85.53       81.35      7.90 o 
   6   2   6     2121.84     2093.59     45.99 o 
   7   2   6     1441.41     1453.86     25.83 o 
 -11   3   6      600.97      610.56     24.58 o 
 -10   3   6     2246.76     2194.90     41.51 o 
  -9   3   6      522.72      515.67     13.93 o 
  -8   3   6      462.61      455.08     12.62 o 
  -7   3   6     3128.16     3064.84     39.63 o 
  -6   3   6     3407.96     3491.80     62.70 o 
  -5   3   6      301.72      310.70      7.76 o 
  -4   3   6     2617.68     2608.87     26.90 o 
  -3   3   6     2258.27     2211.61     28.60 o 
  -2   3   6      627.09      620.46      9.77 o 
  -1   3   6     4118.16     4053.63     45.82 o 
   0   3   6     7060.99     7111.99     69.73 o 
   1   3   6     1684.26     1729.92     20.64 o 
   2   3   6     1725.45     1706.68     20.86 o 
   3   3   6     5309.38     5308.50     61.36 o 
   4   3   6     1799.58     1807.57     22.83 o 
   5   3   6       78.73       81.04     10.62 o 
   6   3   6     1605.43     1660.69     39.04 o 
   7   3   6      561.44      573.52     16.36 o 
 -11   4   6      657.13      688.52     17.58 o 
 -10   4   6      277.07      277.14     11.95 o 
  -9   4   6      451.12      455.17     13.29 o 
  -8   4   6     2043.33     2036.82     66.83 o 
  -7   4   6      611.91      600.73     13.63 o 
  -6   4   6     1396.26     1377.92     21.21 o 
  -5   4   6      999.56     1026.04     15.60 o 
  -4   4   6     5057.14     4994.43     58.74 o 
  -3   4   6     5734.48     5806.03     67.98 o 
  -2   4   6        0.23        6.90      3.34 o 
  -1   4   6     3039.67     2912.94    107.01 o 
   0   4   6     2020.16     2026.60     23.35 o 
   1   4   6     2499.69     2504.53     27.92 o 
   2   4   6     1332.89     1347.62     23.71 o 
   3   4   6        6.98        6.81      4.27 o 
   4   4   6     1524.16     1541.79     30.12 o 
   5   4   6      482.12      528.24     20.88 o 
   6   4   6     1056.20     1028.30     28.93 o 
   7   4   6      717.00      770.03     18.44 o 
 -11   5   6      762.05      789.64     18.71 o 
 -10   5   6      859.34      869.59     18.95 o 
  -9   5   6     1746.08     1726.02     46.21 o 
  -8   5   6     1251.93     1257.26     21.46 o 
  -7   5   6     1705.77     1641.48     24.87 o 
  -6   5   6     4130.23     4178.77     50.84 o 
  -5   5   6     1845.58     1813.19     36.34 o 
  -4   5   6     4299.88     4414.98     52.59 o 
  -3   5   6     4094.30     4137.84     42.26 o 
  -2   5   6     2996.65     2952.41     38.10 o 
  -1   5   6     3387.69     3289.42     34.87 o 
   0   5   6     2608.78     2617.82     34.77 o 
   1   5   6     4980.70     5018.18     62.07 o 
   2   5   6     2992.96     2996.08     40.02 o 
   3   5   6      972.32      916.46     24.78 o 
   4   5   6     2172.19     2132.35     45.64 o 
   5   5   6     1325.29     1335.96     45.62 o 
   6   5   6      274.50      310.79     18.46 o 
   7   5   6      832.66      837.34     24.70 o 
 -11   6   6      828.01      827.74     27.32 o 
 -10   6   6      150.56      138.98      9.53 o 
  -9   6   6     2178.99     2137.10     42.33 o 
  -8   6   6     1950.92     1917.09     28.54 o 
  -7   6   6      142.37      133.10      9.26 o 
  -6   6   6     1842.50     1875.36     26.71 o 
  -5   6   6      306.28      327.90     14.35 o 
  -3   6   6     3146.86     3058.26     41.33 o 
  -2   6   6      712.09      673.29     13.97 o 
  -1   6   6     2785.15     2783.02     38.14 o 
   0   6   6     1064.82     1066.47     18.70 o 
   1   6   6     3871.76     3885.83     50.95 o 
   2   6   6     2861.77     2875.13     57.24 o 
   3   6   6      310.98      297.86     12.73 o 
   4   6   6      930.61      947.65     18.86 o 
   5   6   6      489.29      508.71     14.68 o 
   6   6   6      701.03      663.46     24.27 o 
 -10   7   6       33.92       38.88     11.79 o 
  -9   7   6     1417.76     1414.19     23.99 o 
  -8   7   6     1312.72     1334.90     22.40 o 
  -7   7   6      298.50      292.58     15.40 o 
  -6   7   6     1815.04     1813.74     26.35 o 
  -5   7   6     7676.87     7801.86     88.17 o 
  -3   7   6     1368.36     1364.54     22.52 o 
  -2   7   6     6356.76     6334.07     79.26 o 
  -1   7   6     3148.74     3077.32     41.90 o 
   0   7   6      910.41      898.07     20.33 o 
   1   7   6      280.80      256.41     10.18 o 
   2   7   6     2392.76     2464.97     35.57 o 
   3   7   6      428.79      420.64     12.28 o 
   4   7   6      806.61      848.45     18.12 o 
   5   7   6     2776.38     2844.82     71.75 o 
   6   7   6      116.94      120.11      9.57 o 
 -10   8   6      378.64      357.69     18.98 o 
  -9   8   6     2207.06     2252.28     42.78 o 
  -8   8   6     2081.86     2010.32     29.64 o 
  -7   8   6       10.44       17.27      5.84 o 
  -6   8   6     2157.95     2191.74     45.21 o 
  -5   8   6      935.74      968.07     17.05 o 
  -4   8   6      282.30      280.77     16.48 o 
  -3   8   6     1010.91      953.48     26.75 o 
  -2   8   6      429.49      443.69     12.20 o 
  -1   8   6      273.45      284.23     10.25 o 
   0   8   6      670.83      660.58     24.75 o 
   1   8   6     4719.53     4695.03     61.10 o 
   2   8   6     2930.44     2849.95     47.19 o 
   3   8   6      346.70      354.96     11.98 o 
   4   8   6     2295.39     2327.17     35.26 o 
   5   8   6     1117.13     1167.08     27.21 o 
   6   8   6      159.65      169.11     10.65 o 
 -10   9   6      155.06      150.06     14.40 o 
  -9   9   6      868.60      898.82     27.67 o 
  -8   9   6     1293.15     1294.75     23.31 o 
  -7   9   6       81.22       81.45      7.02 o 
  -6   9   6       14.94       16.91      5.74 o 
  -5   9   6     6582.53     6604.28    122.64 o 
  -4   9   6       56.46       58.82     10.57 o 
  -3   9   6      138.26      157.44     12.81 o 
  -2   9   6     6233.02     6166.48     78.22 o 
  -1   9   6      443.08      443.63     12.23 o 
   0   9   6      347.19      346.80     11.08 o 
   1   9   6     4192.57     4109.83     54.77 o 
   2   9   6     2051.84     2126.05     32.31 o 
   3   9   6      187.01      180.87     10.18 o 
   4   9   6      104.99       97.25      8.64 o 
   5   9   6     3569.97     3567.49     50.30 o 
   6   9   6        7.63       12.54      8.20 o 
 -10  10   6       47.68       23.74     11.46 o 
  -9  10   6     2016.30     2034.05     44.82 o 
  -8  10   6     1812.86     1830.87     39.84 o 
  -7  10   6      888.94      899.32     17.66 o 
  -6  10   6     1685.64     1663.87     20.84 o 
  -5  10   6      494.90      518.59      9.91 o 
  -4  10   6      296.77      326.30     18.65 o 
  -3  10   6      411.30      413.02     19.42 o 
  -2  10   6     1388.70     1384.81     35.27 o 
  -1  10   6     1006.84      996.13     19.12 o 
   0  10   6      104.59      105.72      7.64 o 
   1  10   6     3200.79     3097.54     43.71 o 
   2  10   6     2456.40     2475.54     37.02 o 
   3  10   6      321.60      331.88     12.50 o 
   4  10   6     1730.99     1794.74     29.88 o 
   5  10   6      938.61      955.66     20.86 o 
  -9  11   6      503.44      487.17     22.05 o 
  -8  11   6      617.22      626.19     21.99 o 
  -7  11   6      108.52      107.38      7.82 o 
  -6  11   6      569.65      588.74     11.93 o 
  -5  11   6     6757.10     6920.61    104.23 o 
  -4  11   6      533.56      557.21     22.26 o 
  -3  11   6      432.18      424.76     20.35 o 
  -2  11   6     9446.01     9652.42    176.50 o 
  -1  11   6      532.26      520.08     21.26 o 
   0  11   6      234.11      224.17     11.34 o 
   1  11   6     2269.04     2183.96     60.78 o 
   2  11   6      427.96      446.74     16.98 o 
   3  11   6      179.96      194.73     19.32 o 
   4  11   6      102.34      124.24      9.44 o 
   5  11   6     1724.44     1897.84     32.35 o 
  -9  12   6     1326.39     1352.62     35.46 o 
  -8  12   6     1192.29     1229.64     32.10 o 
  -7  12   6       79.54       80.00      7.74 o 
  -5  12   6      541.44      582.38     11.99 o 
  -4  12   6      299.29      284.34     17.97 o 
  -3  12   6      492.32      531.04     22.95 o 
  -2  12   6      262.48      260.78     16.67 o 
  -1  12   6     1372.42     1426.83     37.52 o 
   0  12   6      204.46      192.46     10.59 o 
   1  12   6     3250.19     3137.49     92.74 o 
   2  12   6     2755.08     2724.97     40.68 o 
   3  12   6       13.99       24.97      7.91 o 
   4  12   6     1577.63     1693.95     29.86 o 
   5  12   6      790.86      844.09     20.82 o 
  -8  13   6      508.45      543.31     15.83 o 
  -7  13   6      481.25      519.03     20.60 o 
  -6  13   6      628.35      673.41     17.32 o 
  -5  13   6     2658.00     2827.31     40.41 o 
  -4  13   6     1446.18     1516.36     40.68 o 
  -3  13   6     1446.43     1449.83     39.17 o 
  -2  13   6     3757.62     3896.99     80.72 o 
  -1  13   6      829.03      866.04     28.38 o 
   0  13   6      575.29      565.38     23.74 o 
   1  13   6     1775.17     1704.25     43.63 o 
   2  13   6      965.83      961.72     22.72 o 
   3  13   6      235.16      244.79     13.08 o 
   4  13   6      573.12      585.97     17.84 o 
  -8  14   6     1432.98     1542.10     37.50 o 
  -7  14   6       46.58       63.41     11.32 o 
  -6  14   6      565.71      615.60     25.97 o 
  -5  14   6      679.99      721.13     17.06 o 
  -4  14   6      254.46      273.47     20.25 o 
  -3  14   6     1558.58     1581.19     41.83 o 
  -2  14   6      319.26      307.96     18.97 o 
  -1  14   6      895.50      957.40     31.49 o 
   0  14   6      600.70      584.01     23.78 o 
   1  14   6     2051.17     1902.36     47.43 o 
   2  14   6     2444.92     2387.77     56.54 o 
   3  14   6       98.45      109.72     10.82 o 
   4  14   6      708.88      704.93     19.43 o 
  -7  15   6      814.17      891.89     20.99 o 
  -6  15   6     1268.64     1342.91     25.48 o 
  -5  15   6      891.24      957.15     20.28 o 
  -4  15   6     1623.08     1777.89     47.46 o 
  -3  15   6     1061.62     1097.67     34.95 o 
  -2  15   6      798.48      866.21     29.89 o 
  -1  15   6     1957.42     2015.97     50.09 o 
   0  15   6     1780.69     1708.25     44.70 o 
   1  15   6      398.19      345.39     20.46 o 
   2  15   6      596.54      613.88     26.34 o 
   3  15   6      869.33      866.92     31.47 o 
  -7  16   6      258.85      303.39     14.55 o 
  -6  16   6      566.16      586.25     17.04 o 
  -5  16   6      435.47      482.67     24.81 o 
  -4  16   6     1076.14     1201.34     38.36 o 
  -3  16   6     1310.77     1345.47     39.39 o 
  -2  16   6       21.72        8.73     11.17 o 
  -1  16   6     1229.47     1306.82     38.51 o 
   0  16   6      527.08      528.60     25.39 o 
   1  16   6      772.20      775.03     29.04 o 
   2  16   6      808.05      770.59     31.23 o 
  -6  17   6      346.56      359.61     24.16 o 
  -5  17   6       51.68       52.33     15.82 o 
  -4  17   6     1254.52     1346.33     41.25 o 
  -3  17   6     1036.14     1125.53     37.32 o 
  -2  17   6      256.57      297.48     20.59 o 
  -1  17   6      752.32      793.15     31.16 o 
   0  17   6     2582.87     2685.60     63.71 o 
   1  17   6       53.08       40.23     14.45 o 
   2  17   6      132.24      105.44     17.23 o 
  -4  18   6     1944.86     2165.86     56.27 o 
  -3  18   6      906.50     1019.44     35.27 o 
  -2  18   6       13.63        3.41     13.51 o 
  -1  18   6     1164.46     1123.08     36.69 o 
   0  18   6      405.79      405.45     24.97 o 
  -4 -17   7      254.40      268.52     18.12 o 
  -3 -17   7     1004.78      990.26     30.09 o 
  -2 -17   7      807.83      816.16     28.20 o 
  -1 -17   7       49.22       48.29     11.99 o 
   0 -17   7      675.97      645.26     24.91 o 
  -6 -16   7      179.05      189.67     16.26 o 
  -5 -16   7      925.63      922.37     29.29 o 
  -4 -16   7     1727.21     1754.16     42.09 o 
  -3 -16   7      150.57      156.41     14.86 o 
  -2 -16   7      210.94      198.21     14.92 o 
  -1 -16   7     1836.98     1823.70     43.41 o 
   0 -16   7      976.82      986.11     29.93 o 
   1 -16   7      376.36      417.41     20.95 o 
  -7 -15   7      466.62      489.73     15.52 o 
  -6 -15   7      207.84      208.62     15.98 o 
  -5 -15   7      693.45      676.69     23.59 o 
  -4 -15   7      184.92      185.25     14.07 o 
  -3 -15   7     1372.98     1250.22     32.74 o 
  -2 -15   7     1742.45     1672.66     39.60 o 
  -1 -15   7        2.33       12.41      9.57 o 
   0 -15   7     1179.68     1134.83     32.24 o 
   1 -15   7      268.51      257.71     18.92 o 
   2 -15   7      172.52      180.93     16.17 o 
  -7 -14   7      768.91      767.81     17.76 o 
  -6 -14   7     1386.44     1319.29     23.50 o 
  -5 -14   7     1962.90     1980.44     43.97 o 
  -4 -14   7     1406.69     1314.90     33.11 o 
  -3 -14   7      562.56      543.24     20.74 o 
  -2 -14   7      300.26      282.70     16.32 o 
  -1 -14   7      795.12      723.45     23.97 o 
   0 -14   7     1654.56     1724.96     40.22 o 
   1 -14   7      732.45      723.74     25.58 o 
   2 -14   7     1100.43     1100.12     32.09 o 
  -8 -13   7      218.27      204.45     10.96 o 
  -7 -13   7      489.01      447.14     14.15 o 
  -6 -13   7      207.64      206.76     18.40 o 
  -5 -13   7     1449.54     1424.15     23.82 o 
  -4 -13   7      288.71      270.86     15.67 o 
  -3 -13   7     2223.16     2136.51     45.63 o 
  -2 -13   7     3452.49     3321.24     63.72 o 
  -1 -13   7      125.41      120.48     12.00 o 
   0 -13   7     1440.50     1392.92     34.46 o 
   1 -13   7      801.51      843.97     27.12 o 
   2 -13   7      237.81      240.11     12.57 o 
   3 -13   7      224.26      207.65     11.60 o 
  -8 -12   7      657.43      637.75     16.44 o 
  -7 -12   7      465.71      452.15     13.52 o 
  -6 -12   7     4327.52     4149.35     53.21 o 
  -5 -12   7     1948.81     1853.24     41.05 o 
  -4 -12   7      584.35      548.18     13.62 o 
  -3 -12   7     2539.00     2423.73     49.03 o 
  -2 -12   7     1493.98     1440.94     33.88 o 
  -1 -12   7      942.22      875.24     25.36 o 
   0 -12   7     1136.80     1058.20     28.74 o 
   1 -12   7     2640.05     2530.17     52.12 o 
   2 -12   7      634.20      624.92     21.92 o 
   3 -12   7      738.59      753.52     18.13 o 
   4 -12   7     2353.07     2308.80     42.37 o 
  -9 -11   7      183.56      179.34      9.99 o 
  -8 -11   7      162.64      168.08      9.36 o 
  -7 -11   7      103.63       98.18     10.31 o 
  -6 -11   7      182.33      180.69      9.21 o 
  -5 -11   7     1570.87     1507.43     23.92 o 
  -4 -11   7      175.06      169.28      8.78 o 
  -3 -11   7     4487.85     4505.47     55.57 o 
  -2 -11   7     3811.28     3748.37     69.09 o 
  -1 -11   7      130.94      115.34     10.64 o 
   0 -11   7     1728.12     1716.53     38.48 o 
   1 -11   7      905.81      901.79     26.13 o 
   2 -11   7       20.21       33.82      9.32 o 
   3 -11   7       86.75       88.52     13.39 o 
   4 -11   7       27.41       26.29      7.95 o 
  -9 -10   7     2879.71     2899.54     40.45 o 
  -8 -10   7      247.52      223.12      8.73 o 
  -7 -10   7      390.69      384.57     12.11 o 
  -6 -10   7     4737.43     4516.60     56.49 o 
  -5 -10   7       15.70       14.23      5.70 o 
  -4 -10   7      187.33      190.42      8.92 o 
  -3 -10   7     1829.76     1782.60     26.00 o 
  -2 -10   7      959.32      929.25     32.71 o 
  -1 -10   7      144.24      145.06     11.10 o 
   0 -10   7       74.62       85.50     10.01 o 
   1 -10   7     4297.90     4199.43     76.83 o 
   2 -10   7      192.41      182.37      9.69 o 
   3 -10   7      161.92      155.70      9.33 o 
   4 -10   7     3892.13     3826.24     50.94 o 
 -10  -9   7      816.75      822.30     18.78 o 
  -9  -9   7      220.28      201.51     16.51 o 
  -8  -9   7      103.96      107.80      6.31 o 
  -7  -9   7      356.63      345.89      8.92 o 
  -6  -9   7      189.21      179.08      8.85 o 
  -5  -9   7      725.83      702.88     14.66 o 
  -4  -9   7      148.17      162.71      6.77 o 
  -3  -9   7     3241.58     3205.17     33.76 o 
  -2  -9   7     4567.57     4565.69     55.62 o 
  -1  -9   7      291.51      294.57      9.47 o 
   0  -9   7     1070.40     1020.21     26.54 o 
   1  -9   7     1013.94      994.53     27.42 o 
   2  -9   7      137.32      133.19     12.04 o 
   3  -9   7      307.20      295.25     19.64 o 
   4  -9   7       23.16       28.58      7.65 o 
   5  -9   7      745.15      781.31     35.91 o 
 -10  -8   7      501.80      490.54     14.87 o 
  -9  -8   7     3060.28     2954.05     40.45 o 
  -8  -8   7      213.00      192.79      9.61 o 
  -7  -8   7      245.13      242.66      7.71 o 
  -6  -8   7     5163.30     5060.56     61.69 o 
  -5  -8   7      461.81      437.36     11.58 o 
  -4  -8   7      133.32      132.37      5.82 o 
  -3  -8   7     2278.03     2236.94     25.02 o 
  -2  -8   7     2360.58     2364.62     26.26 o 
  -1  -8   7      626.60      615.88     12.86 o 
   0  -8   7      838.57      862.14     23.74 o 
   1  -8   7     6986.35     6717.02    114.49 o 
   2  -8   7       17.39       16.92      6.13 o 
   3  -8   7      197.47      215.46     17.00 o 
   4  -8   7     4623.01     4715.87     49.75 o 
   5  -8   7      290.32      296.08     13.91 o 
 -10  -7   7     1118.65     1125.66     22.14 o 
  -9  -7   7      207.14      204.77     10.65 o 
  -8  -7   7      389.61      385.15     11.61 o 
  -7  -7   7     2403.09     2335.55     25.91 o 
  -6  -7   7      541.32      511.91     15.42 o 
  -5  -7   7      534.44      547.44     22.34 o 
  -4  -7   7      516.75      527.54     12.56 o 
  -3  -7   7     2964.32     2904.49     30.81 o 
  -2  -7   7     3979.96     3921.38     39.84 o 
  -1  -7   7      320.98      308.26      7.80 o 
   0  -7   7     2073.46     2005.74     23.29 o 
   1  -7   7     1590.35     1601.95     35.92 o 
   2  -7   7     2061.44     1992.05     28.49 o 
   3  -7   7     1595.39     1569.88     31.63 o 
   4  -7   7       78.08       82.32      9.15 o 
   5  -7   7     1033.56     1022.88     24.85 o 
 -10  -6   7     1513.60     1512.02     25.83 o 
  -9  -6   7     1597.95     1570.58     25.52 o 
  -8  -6   7      437.39      409.67     18.15 o 
  -7  -6   7      577.75      573.28     13.12 o 
  -6  -6   7     2721.42     2678.04     28.29 o 
  -5  -6   7     2038.60     1999.29     21.84 o 
  -4  -6   7      522.14      528.74      9.68 o 
  -3  -6   7     5017.12     4978.50     48.92 o 
  -2  -6   7     3850.30     3720.57     37.92 o 
  -1  -6   7     1030.27     1013.62     14.05 o 
   0  -6   7     4578.63     4381.69     55.40 o 
   1  -6   7     3091.37     2982.75     40.73 o 
   2  -6   7      444.24      447.71     10.37 o 
   3  -6   7     1105.12     1057.67     30.44 o 
   4  -6   7     2031.03     2018.43     32.40 o 
   5  -6   7     1110.02     1092.34     42.85 o 
 -10  -5   7      940.08      902.50     28.47 o 
  -9  -5   7      142.85      130.11     12.55 o 
  -8  -5   7     1081.78     1086.02     29.58 o 
  -7  -5   7     2753.83     2706.77     44.49 o 
  -6  -5   7       48.71       46.71      5.48 o 
  -5  -5   7     1900.79     1912.08     26.97 o 
  -4  -5   7      821.57      836.91     12.20 o 
  -3  -5   7     1651.23     1599.38     18.97 o 
  -2  -5   7     2777.47     2766.50     29.37 o 
  -1  -5   7     1244.51     1216.11     15.87 o 
   0  -5   7     1738.43     1639.98     25.12 o 
   1  -5   7      665.84      646.25     15.87 o 
   2  -5   7     2086.86     2023.23     24.68 o 
   3  -5   7     1126.92     1105.63     20.91 o 
   4  -5   7       59.08       64.24      7.74 o 
   5  -5   7     1228.51     1221.77     24.00 o 
   6  -5   7      298.52      330.79     14.53 o 
 -11  -4   7     1224.91     1233.43     35.24 o 
 -10  -4   7      955.46     1044.73     31.42 o 
  -9  -4   7      301.55      280.15     17.65 o 
  -8  -4   7     2443.35     2392.65     49.13 o 
  -7  -4   7     1717.77     1698.54     24.91 o 
  -6  -4   7     1941.35     1934.36     32.98 o 
  -5  -4   7     2839.18     2862.62     40.88 o 
  -4  -4   7     2063.12     2039.77     22.65 o 
  -3  -4   7     2421.49     2386.69     25.85 o 
  -2  -4   7     1430.82     1389.82     17.12 o 
  -1  -4   7     3101.11     2990.02     39.38 o 
   0  -4   7     2649.96     2633.61     36.01 o 
   1  -4   7      840.39      818.86     16.39 o 
   2  -4   7     2655.27     2586.13     36.80 o 
   3  -4   7     1523.44     1537.19     25.86 o 
   4  -4   7      498.66      492.70     14.32 o 
   5  -4   7     1482.00     1415.12     35.04 o 
   6  -4   7      835.02      842.05     20.80 o 
 -11  -3   7      339.90      345.41     21.69 o 
 -10  -3   7      760.78      705.70     25.88 o 
  -9  -3   7      288.71      269.28     16.46 o 
  -8  -3   7     3008.63     2818.79     55.49 o 
  -7  -3   7     3821.00     3749.70     68.55 o 
  -6  -3   7      605.11      600.89     27.12 o 
  -5  -3   7     2046.50     2063.03     28.85 o 
  -4  -3   7     2209.98     2220.11     26.03 o 
  -3  -3   7      822.97      805.80     11.79 o 
  -2  -3   7      973.52      929.45     12.83 o 
  -1  -3   7      396.11      374.38     10.55 o 
   0  -3   7      765.04      739.69     20.50 o 
   1  -3   7      738.32      686.80     14.89 o 
   2  -3   7     3430.50     3334.06     44.75 o 
   3  -3   7     2412.53     2381.93     35.00 o 
   4  -3   7       47.92       54.57      7.68 o 
   5  -3   7     1020.68     1015.63     25.70 o 
   6  -3   7      453.96      480.74     40.33 o 
 -11  -2   7     2435.02     2466.60     53.95 o 
 -10  -2   7      611.49      611.52     24.18 o 
  -9  -2   7      220.94      239.15     15.66 o 
  -8  -2   7     1374.84     1418.83     34.48 o 
  -7  -2   7     1329.26     1316.12     31.68 o 
  -6  -2   7      898.48      882.93     15.44 o 
  -5  -2   7     1477.74     1434.48     17.17 o 
  -4  -2   7     7718.14     7750.72     72.96 o 
  -3  -2   7     2234.47     2259.22     24.54 o 
  -2  -2   7     1859.98     1862.49     26.23 o 
  -1  -2   7    10555.18    10310.28    118.89 o 
   0  -2   7      851.64      841.26     15.89 o 
   1  -2   7       90.14       91.85      8.35 o 
   2  -2   7     2449.45     2370.71     34.06 o 
   3  -2   7     1269.54     1202.71     21.86 o 
   4  -2   7      119.80      117.38      8.82 o 
   5  -2   7      646.09      624.00     16.82 o 
   6  -2   7     1824.20     1888.26     32.30 o 
 -11  -1   7      238.28      254.55     19.88 o 
 -10  -1   7      898.75      822.99     26.52 o 
  -9  -1   7      144.01      149.24     13.60 o 
  -8  -1   7     2857.82     2788.02     54.89 o 
  -7  -1   7     4258.17     4210.62     75.58 o 
  -6  -1   7      419.11      431.22     19.29 o 
  -5  -1   7     2453.14     2482.56     26.29 o 
  -4  -1   7      980.53      987.94     13.30 o 
  -3  -1   7        7.44       11.21      3.36 o 
  -2  -1   7      709.28      711.92     10.66 o 
  -1  -1   7      697.60      704.96     14.11 o 
   0  -1   7     1654.75     1602.80     24.36 o 
   1  -1   7      349.08      339.51     15.11 o 
   2  -1   7     3822.61     3713.55     48.65 o 
   3  -1   7     4380.88     4224.58     55.02 o 
   4  -1   7       40.66       47.69      7.27 o 
   5  -1   7     1033.20     1045.85     25.44 o 
   6  -1   7     1270.03     1341.93     45.39 o 
 -11   0   7     2430.23     2525.04     54.86 o 
 -10   0   7      122.47      130.49     13.17 o 
  -9   0   7      311.00      326.31     18.14 o 
  -8   0   7     1782.79     1804.51     40.29 o 
  -7   0   7     1382.77     1368.89     32.51 o 
  -6   0   7       50.25       56.94      4.10 o 
  -5   0   7      502.17      520.59      9.18 o 
  -4   0   7    14210.72    14391.39    131.52 o 
  -3   0   7       32.58       44.67      5.76 o 
  -2   0   7      194.28      190.70      5.93 o 
  -1   0   7    11317.48    11228.53    128.87 o 
   0   0   7      116.05      105.24      6.69 o 
   1   0   7       60.81       61.57      5.98 o 
   2   0   7     3966.58     3851.13     50.22 o 
   3   0   7      691.67      707.94     16.68 o 
   4   0   7       82.95       83.66      8.21 o 
   5   0   7       90.72       91.00      8.97 o 
   6   0   7     2846.62     2933.14     43.63 o 
 -11   1   7      253.39      276.22     19.63 o 
 -10   1   7      912.75      878.80     27.92 o 
  -9   1   7      169.48      162.57     13.67 o 
  -8   1   7     2823.82     2882.41     56.34 o 
  -7   1   7     4210.27     4097.65     73.73 o 
  -6   1   7      464.26      471.56     17.79 o 
  -5   1   7     2522.48     2554.30     26.93 o 
  -4   1   7     1040.52     1096.31     46.07 o 
  -3   1   7       25.92       29.67      9.08 o 
  -2   1   7      839.67      840.97     12.25 o 
  -1   1   7      709.14      750.56     11.44 o 
   0   1   7     1667.93     1635.52     24.57 o 
   1   1   7      321.61      328.27     11.43 o 
   2   1   7     3807.09     3759.37     49.22 o 
   3   1   7     4172.51     4009.85     52.65 o 
   4   1   7       48.84       53.20      7.92 o 
   5   1   7     1006.52     1038.14     21.63 o 
   6   1   7     1292.44     1266.40     34.85 o 
 -11   2   7     2420.95     2483.54     54.00 o 
 -10   2   7      539.87      545.30     22.60 o 
  -9   2   7       96.67      101.65     11.54 o 
  -8   2   7     1531.11     1578.25     36.37 o 
  -7   2   7     1408.34     1388.10     32.45 o 
  -6   2   7      608.08      613.54     19.28 o 
  -5   2   7     1665.28     1651.81     19.07 o 
  -4   2   7     7584.99     7619.94     71.78 o 
  -3   2   7     1953.94     2005.46     25.62 o 
  -2   2   7     1656.65     1643.26     19.63 o 
  -1   2   7    10475.82    10430.18    100.35 o 
   0   2   7      996.99      995.67     13.80 o 
   1   2   7       12.97       13.45      5.26 o 
   2   2   7     2648.44     2530.45     35.82 o 
   3   2   7     1492.12     1464.84     27.54 o 
   4   2   7       93.82       82.26      8.24 o 
   5   2   7      702.45      700.73     17.33 o 
   6   2   7     1934.60     2013.40     46.51 o 
 -11   3   7      335.40      345.98     14.51 o 
 -10   3   7      670.09      675.19     21.52 o 
  -9   3   7      317.94      321.20     18.00 o 
  -8   3   7     2973.57     2849.03     55.75 o 
  -7   3   7     3536.07     3571.72     65.82 o 
  -6   3   7      586.19      587.57     19.08 o 
  -5   3   7     2260.70     2304.48     24.90 o 
  -4   3   7     2143.12     2204.16     24.02 o 
  -3   3   7     1126.12     1135.62     14.98 o 
  -2   3   7     1181.41     1158.04     24.60 o 
  -1   3   7      363.68      381.62      8.60 o 
   0   3   7      849.72      862.48     12.95 o 
   1   3   7      819.55      798.50     15.98 o 
   2   3   7     3119.61     3113.07     42.44 o 
   3   3   7     2261.22     2215.62     33.00 o 
   4   3   7       39.32       45.72      7.94 o 
   5   3   7      893.84      903.13     28.54 o 
   6   3   7      386.85      432.69     22.21 o 
 -11   4   7     1312.39     1319.37     24.87 o 
 -10   4   7     1046.26     1050.16     21.08 o 
  -9   4   7      274.87      284.11     12.29 o 
  -8   4   7     2757.46     2628.26     52.60 o 
  -7   4   7     2120.46     2148.06     44.21 o 
  -6   4   7     1808.53     1809.82     38.08 o 
  -5   4   7     2828.09     2853.24     29.76 o 
  -4   4   7     2300.68     2297.24     30.37 o 
  -3   4   7     2119.51     2001.60    121.81 o 
  -2   4   7     1529.80     1527.00     18.97 o 
  -1   4   7     3290.24     3209.88     36.52 o 
   0   4   7     2353.97     2342.96     26.85 o 
   1   4   7      707.08      732.26     14.89 o 
   2   4   7     2835.03     2905.92     46.41 o 
   3   4   7     1647.47     1630.31     26.65 o 
   4   4   7      473.66      460.59     20.58 o 
   5   4   7     1419.14     1427.35     36.28 o 
   6   4   7      918.25      987.08     30.96 o 
 -10   5   7      897.84      881.36     19.60 o 
  -9   5   7      177.95      169.09      9.51 o 
  -8   5   7      914.80      909.95     18.22 o 
  -7   5   7     2404.89     2431.44     48.93 o 
  -6   5   7       69.46       66.70      8.94 o 
  -5   5   7     1937.35     1940.53     39.39 o 
  -4   5   7      672.01      685.64     13.10 o 
  -3   5   7     1930.02     1924.79     33.11 o 
  -2   5   7     3327.72     3165.40    137.08 o 
  -1   5   7     1419.21     1387.78     30.49 o 
   0   5   7     1665.55     1621.24     20.47 o 
   1   5   7      794.11      810.46     13.13 o 
   2   5   7     1883.58     1878.57     26.65 o 
   3   5   7      956.04      939.21     26.67 o 
   4   5   7       61.63       60.07     11.70 o 
   5   5   7     1112.90     1133.34     32.10 o 
   6   5   7      260.76      268.90     19.50 o 
 -10   6   7     1382.18     1394.77     25.02 o 
  -9   6   7     1579.78     1586.78     26.18 o 
  -8   6   7      598.29      602.03     21.86 o 
  -7   6   7      643.23      635.81     20.95 o 
  -6   6   7     2743.03     2774.27     52.98 o 
  -5   6   7     2186.98     2239.99     44.21 o 
  -4   6   7      554.78      587.52     16.71 o 
  -3   6   7     4338.46     4388.18     46.11 o 
  -2   6   7     3742.96     3723.70     39.53 o 
  -1   6   7     1030.66      993.08     14.56 o 
   0   6   7     4063.94     4016.80     51.78 o 
   1   6   7     3318.39     3300.90     63.00 o 
   2   6   7      608.06      622.23     22.21 o 
   3   6   7     1230.94     1151.34     31.02 o 
   4   6   7     2158.79     2127.43     47.02 o 
   5   6   7     1089.06     1078.99     31.78 o 
 -10   7   7     1074.93     1100.08     22.16 o 
  -9   7   7      260.10      241.40     11.73 o 
  -8   7   7      268.58      287.64     13.37 o 
  -7   7   7     2081.18     2055.52     29.93 o 
  -6   7   7      542.91      568.37     19.41 o 
  -5   7   7      467.57      489.22     18.25 o 
  -4   7   7      452.50      464.78     13.29 o 
  -3   7   7     2990.60     3088.76     42.93 o 
  -2   7   7     4072.64     4027.07     53.43 o 
  -1   7   7      382.00      378.61     11.18 o 
   0   7   7     2258.30     2158.20     32.06 o 
   1   7   7     1700.06     1697.04     27.17 o 
   2   7   7     1769.02     1798.03     49.96 o 
   3   7   7     1351.24     1381.54     52.26 o 
   4   7   7       84.52       96.34     13.19 o 
   5   7   7      956.44     1047.15     31.38 o 
 -10   8   7      497.97      529.85     22.29 o 
  -9   8   7     3139.48     3186.14     68.20 o 
  -8   8   7      309.21      305.97     11.74 o 
  -7   8   7      279.25      292.76     11.53 o 
  -6   8   7     5145.48     5314.42     91.84 o 
  -5   8   7      582.72      584.31     20.13 o 
  -4   8   7      184.36      204.98     14.62 o 
  -3   8   7     2277.71     2289.62     48.79 o 
  -2   8   7     2101.74     2118.93     60.09 o 
  -1   8   7      455.81      435.55     12.49 o 
   0   8   7      744.51      735.62     19.94 o 
   1   8   7     7067.92     6971.28     87.98 o 
   2   8   7       59.59       61.40      7.20 o 
   3   8   7      218.51      227.11     11.61 o 
   4   8   7     4828.57     5068.22     76.58 o 
   5   8   7      362.65      354.59     19.32 o 
 -10   9   7      782.63      841.46     27.56 o 
  -9   9   7      262.26      275.38     12.27 o 
  -8   9   7       58.72       57.56      8.30 o 
  -7   9   7      251.60      263.69     11.02 o 
  -6   9   7      177.75      195.81     15.00 o 
  -5   9   7      732.31      758.40     26.75 o 
  -4   9   7      159.83      190.24     14.78 o 
  -3   9   7     3434.46     3435.77     90.15 o 
  -2   9   7     4720.15     4698.84    138.16 o 
  -1   9   7      339.44      351.14     16.41 o 
   0   9   7     1077.01     1033.32     36.01 o 
   1   9   7     1068.77     1020.00     35.06 o 
   2   9   7       62.85       55.05      8.24 o 
   3   9   7      194.69      209.41     14.34 o 
   4   9   7       29.98       39.27      8.04 o 
   5   9   7      718.65      731.14     25.39 o 
  -9  10   7     2863.60     2930.31     57.85 o 
  -8  10   7      205.29      214.74     11.14 o 
  -7  10   7      315.26      321.35     13.83 o 
  -6  10   7     5032.08     5326.55     92.82 o 
  -5  10   7       24.57        9.57      9.76 o 
  -4  10   7       69.22       78.66     12.27 o 
  -3  10   7     1960.80     2084.14     48.83 o 
  -2  10   7      913.86      928.58     19.43 o 
  -1  10   7        8.97        7.91      6.10 o 
   0  10   7       95.56       92.99     11.87 o 
   1  10   7     4244.62     4213.85     90.90 o 
   2  10   7      105.97      117.38      8.63 o 
   3  10   7      124.37      120.69      9.58 o 
   4  10   7     3998.37     4145.49     62.14 o 
  -9  11   7      144.28      133.64     14.94 o 
  -8  11   7      101.73       93.56     11.75 o 
  -7  11   7      118.95      126.18     11.43 o 
  -6  11   7      167.87      192.92      8.46 o 
  -5  11   7     1510.34     1561.14     41.55 o 
  -4  11   7      151.66      137.73     14.51 o 
  -3  11   7     4413.89     4758.76     94.98 o 
  -2  11   7     3783.33     3831.46     78.57 o 
  -1  11   7      109.70      103.32      8.46 o 
   0  11   7     1592.45     1575.32     46.60 o 
   1  11   7      958.91      944.69     22.19 o 
   2  11   7       61.86       66.84      8.18 o 
   3  11   7       70.72       69.55      8.71 o 
   4  11   7       19.62       15.99      8.69 o 
  -8  12   7      551.19      562.10     22.47 o 
  -7  12   7      336.36      357.16     18.32 o 
  -6  12   7     4431.74     4601.88     64.40 o 
  -5  12   7     1909.45     1944.08     49.23 o 
  -4  12   7      376.19      396.30     21.79 o 
  -3  12   7     2840.32     2908.62     63.86 o 
  -2  12   7     1687.72     1748.76     44.37 o 
  -1  12   7      640.58      630.19     23.85 o 
   0  12   7     1121.67     1069.64     29.07 o 
   1  12   7     2744.41     2617.41     39.76 o 
   2  12   7      451.54      438.53     15.07 o 
   3  12   7      675.25      696.43     18.44 o 
   4  12   7     2344.50     2373.59     38.63 o 
  -8  13   7      276.13      282.77     18.47 o 
  -7  13   7      667.05      675.10     29.61 o 
  -6  13   7      165.81      168.59      8.39 o 
  -5  13   7     1430.29     1405.71     40.93 o 
  -4  13   7      316.26      308.18     20.94 o 
  -3  13   7     2053.98     2087.58     50.56 o 
  -2  13   7     3387.14     3491.22     74.34 o 
  -1  13   7      124.06      122.47     13.59 o 
   0  13   7     1436.44     1377.24     37.62 o 
   1  13   7      712.02      701.69     18.40 o 
   2  13   7      368.84      363.26     18.47 o 
   3  13   7      275.26      284.49     20.87 o 
  -7  14   7      665.69      731.83     33.42 o 
  -6  14   7     1463.27     1611.66     28.29 o 
  -5  14   7     1995.89     2135.49     53.63 o 
  -4  14   7     1308.39     1411.24     40.38 o 
  -3  14   7      695.56      701.31     28.08 o 
  -2  14   7      413.27      468.17     22.52 o 
  -1  14   7      716.57      681.41     26.37 o 
   0  14   7     1765.10     1716.44     44.87 o 
   1  14   7      787.98      716.28     27.04 o 
   2  14   7     1004.01     1013.21     22.70 o 
  -7  15   7      633.57      667.85     18.79 o 
  -6  15   7      165.41      179.89     11.23 o 
  -5  15   7      670.01      699.64     29.01 o 
  -4  15   7      242.31      253.09     20.05 o 
  -3  15   7     1270.24     1347.92     40.16 o 
  -2  15   7     1532.74     1668.40     45.32 o 
  -1  15   7        0.73      -11.55     10.46 o 
   0  15   7     1148.36     1127.41     35.65 o 
   1  15   7      242.55      214.00     18.17 o 
   2  15   7      286.90      303.57     23.34 o 
  -6  16   7      143.02      135.19     17.54 o 
  -5  16   7      752.35      794.18     31.45 o 
  -4  16   7     1699.53     1921.04     51.26 o 
  -3  16   7      219.60      261.70     20.60 o 
  -2  16   7      224.80      227.24     19.45 o 
  -1  16   7     1947.80     1991.46     51.02 o 
   0  16   7     1076.20     1051.10     34.50 o 
   1  16   7      342.82      343.85     23.32 o 
  -4  17   7      278.80      318.04     23.84 o 
  -3  17   7      837.84      979.97     34.37 o 
  -2  17   7      618.14      635.63     27.71 o 
  -1  17   7       55.54       50.88     13.71 o 
   0  17   7      663.46      670.19     29.31 o 
  -4 -16   8     1083.48     1099.77     31.95 o 
  -3 -16   8      153.67      144.96     14.46 o 
  -2 -16   8      471.34      470.83     23.05 o 
  -5 -15   8      751.41      745.41     25.67 o 
  -4 -15   8     1048.37      989.79     29.60 o 
  -3 -15   8      353.59      366.53     19.24 o 
  -2 -15   8     1255.45     1272.94     35.14 o 
  -1 -15   8     1142.14     1134.87     32.49 o 
   0 -15   8      680.30      680.58     25.53 o 
  -6 -14   8     2005.79     2007.48     31.25 o 
  -5 -14   8       63.67       66.49     11.69 o 
  -4 -14   8      621.39      604.92     22.65 o 
  -3 -14   8      651.08      644.53     23.32 o 
  -2 -14   8      307.68      303.46     17.90 o 
  -1 -14   8      290.17      283.59     19.01 o 
   0 -14   8       86.16       93.10     14.08 o 
   1 -14   8      338.63      345.41     21.20 o 
  -7 -13   8      645.56      621.27     16.50 o 
  -6 -13   8      277.18      273.94     11.33 o 
  -5 -13   8      580.76      576.63     15.18 o 
  -4 -13   8       90.19      104.61     12.83 o 
  -3 -13   8     1651.17     1560.62     37.47 o 
  -2 -13   8     1276.32     1231.44     33.08 o 
  -1 -13   8      815.26      840.27     27.59 o 
   0 -13   8     1593.05     1595.87     39.68 o 
   1 -13   8     1025.64     1054.16     31.91 o 
   2 -13   8      202.21      223.14     17.53 o 
  -8 -12   8       87.56       76.19      8.89 o 
  -7 -12   8     1062.97     1044.76     20.57 o 
  -6 -12   8     2457.57     2388.96     34.84 o 
  -5 -12   8      374.60      338.53     23.93 o 
  -4 -12   8      763.75      759.41     24.60 o 
  -3 -12   8      813.63      808.10     42.84 o 
  -2 -12   8      230.75      222.93     15.21 o 
  -1 -12   8      342.09      350.20     18.96 o 
   0 -12   8      109.50      127.56     12.99 o 
   1 -12   8      403.79      447.90     20.61 o 
   2 -12   8       17.27       12.01     11.57 o 
  -8 -11   8      274.61      263.08     12.67 o 
  -7 -11   8      556.45      544.50     16.43 o 
  -6 -11   8      361.58      347.73     13.66 o 
  -5 -11   8      675.23      648.00     15.39 o 
  -4 -11   8      178.84      173.02     10.79 o 
  -3 -11   8     2816.76     2809.75     63.39 o 
  -2 -11   8      680.16      675.01     23.25 o 
  -1 -11   8      304.12      300.81     16.41 o 
   0 -11   8     4860.44     4812.83     88.06 o 
   1 -11   8      463.43      484.88     21.65 o 
   2 -11   8      249.17      228.26     16.52 o 
   3 -11   8     1358.32     1336.24     35.69 o 
  -9 -10   8      574.31      551.53     23.90 o 
  -8 -10   8       24.36       32.58      7.53 o 
  -7 -10   8     1607.14     1541.56     25.47 o 
  -6 -10   8     2080.86     2020.66     30.15 o 
  -5 -10   8      402.68      385.07     11.91 o 
  -4 -10   8     1313.65     1261.72     21.47 o 
  -3 -10   8     1613.69     1571.65     22.67 o 
  -2 -10   8      236.19      223.37     11.95 o 
  -1 -10   8      258.57      246.10     10.85 o 
   0 -10   8      130.83      134.95     12.19 o 
   1 -10   8      663.76      651.49     23.09 o 
   2 -10   8       36.81       25.13     11.00 o 
   3 -10   8     1016.88     1001.80     22.00 o 
  -9  -9   8       64.77       62.06     13.14 o 
  -8  -9   8      260.88      273.21     18.12 o 
  -7  -9   8     1451.25     1419.26     23.88 o 
  -6  -9   8     1226.55     1174.15     20.78 o 
  -5  -9   8      656.75      648.27     14.90 o 
  -4  -9   8      474.80      453.40     12.29 o 
  -3  -9   8     5070.66     4995.34     50.29 o 
  -2  -9   8       84.99       92.02      7.03 o 
  -1  -9   8      142.35      143.75      8.41 o 
   0  -9   8     5482.35     5295.69     67.40 o 
   1  -9   8      154.77      144.75      9.59 o 
   2  -9   8      147.57      157.91     10.44 o 
   3  -9   8     2081.27     2078.76     34.08 o 
  -9  -8   8      823.33      788.02     26.40 o 
  -8  -8   8      324.39      308.12     18.46 o 
  -7  -8   8      826.90      812.65     30.66 o 
  -6  -8   8     3388.88     3262.19     42.96 o 
  -5  -8   8      200.22      183.90      8.86 o 
  -4  -8   8     1200.39     1216.71     16.71 o 
  -3  -8   8      700.11      709.79     12.21 o 
  -2  -8   8      892.43      890.96     13.99 o 
  -1  -8   8      791.83      780.66     17.65 o 
   0  -8   8      403.19      384.23     12.91 o 
   1  -8   8     1633.05     1591.24     26.83 o 
   2  -8   8      142.21      163.45     10.36 o 
   3  -8   8      935.81      951.26     20.75 o 
   4  -8   8     1552.37     1549.07     28.56 o 
 -10  -7   8     1455.85     1481.07     36.96 o 
  -9  -7   8      362.95      361.34     12.51 o 
  -8  -7   8       95.94       87.17     11.75 o 
  -7  -7   8     1704.51     1663.59     25.76 o 
  -6  -7   8     1165.20     1132.11     39.15 o 
  -5  -7   8      154.14      153.09      8.11 o 
  -4  -7   8     2320.57     2283.18     25.86 o 
  -3  -7   8     4060.91     3983.02     41.02 o 
  -2  -7   8      629.57      608.55     13.22 o 
  -1  -7   8      499.77      506.95     13.18 o 
   0  -7   8     5611.72     5561.91     56.80 o 
   1  -7   8      544.34      555.05     15.22 o 
   2  -7   8      136.04      155.94     10.13 o 
   3  -7   8     1415.98     1351.59     25.47 o 
   4  -7   8      666.24      642.08     17.79 o 
 -10  -6   8      147.19      144.18     11.70 o 
  -9  -6   8      730.45      748.88     16.74 o 
  -8  -6   8      386.49      373.82     19.02 o 
  -7  -6   8     1760.38     1742.76     78.31 o 
  -6  -6   8     2863.48     2721.41     36.73 o 
  -5  -6   8      721.00      716.85     15.06 o 
  -4  -6   8     1318.87     1261.37     16.71 o 
  -3  -6   8     1349.72     1327.33     17.50 o 
  -2  -6   8     1184.28     1189.66     19.81 o 
  -1  -6   8     2523.30     2473.19     27.84 o 
   0  -6   8      433.47      429.10     18.51 o 
   1  -6   8     1697.51     1592.63     26.43 o 
   2  -6   8      387.55      368.57     12.83 o 
   3  -6   8     1031.41      990.16     21.22 o 
   4  -6   8     1643.32     1662.12     29.31 o 
 -10  -5   8      998.19     1039.89     32.16 o 
  -9  -5   8     1060.15     1054.29     30.44 o 
  -8  -5   8      793.72      790.79     24.85 o 
  -7  -5   8     2883.21     2852.16     38.21 o 
  -6  -5   8     2032.42     2026.41     29.13 o 
  -5  -5   8     2370.35     2364.22     32.58 o 
  -4  -5   8     3294.91     3220.92     33.94 o 
  -3  -5   8     1603.16     1628.62     19.95 o 
  -2  -5   8      867.92      862.05     17.04 o 
  -1  -5   8     1427.10     1416.15     18.43 o 
   0  -5   8     1335.42     1294.04     22.45 o 
   1  -5   8     2150.05     2066.27     35.15 o 
   2  -5   8      910.70      912.88     19.65 o 
   3  -5   8     1210.41     1195.92     23.08 o 
   4  -5   8     1260.45     1269.11     24.70 o 
 -10  -4   8       37.59       30.58     11.24 o 
  -9  -4   8     1072.89     1093.71     30.76 o 
  -8  -4   8      952.36      903.34     26.72 o 
  -7  -4   8      612.34      587.20     21.35 o 
  -6  -4   8     1647.16     1608.07     24.40 o 
  -5  -4   8      123.37      123.84      5.58 o 
  -4  -4   8     1116.82     1132.13     15.43 o 
  -3  -4   8      817.67      787.60     12.44 o 
  -2  -4   8     3510.63     3406.75     35.80 o 
  -1  -4   8     2483.24     2406.21     33.89 o 
   0  -4   8      404.01      408.19     12.12 o 
   1  -4   8     1226.82     1179.29     21.36 o 
   2  -4   8      548.77      514.87     15.06 o 
   3  -4   8      931.21      903.84     19.84 o 
   4  -4   8      410.12      395.54     15.03 o 
   5  -4   8      109.72       91.59      9.85 o 
 -10  -3   8      857.45      833.92     27.75 o 
  -9  -3   8     1012.85      956.57     28.49 o 
  -8  -3   8     2736.91     2656.44     53.86 o 
  -7  -3   8     1610.18     1614.89     36.95 o 
  -6  -3   8      540.11      553.04     12.85 o 
  -5  -3   8     5276.64     5255.58     51.70 o 
  -4  -3   8     2427.28     2402.57     26.55 o 
  -3  -3   8        5.78        5.81      4.09 o 
  -2  -3   8     2558.18     2497.10     40.76 o 
  -1  -3   8     1577.96     1464.20     23.39 o 
   0  -3   8      251.97      245.51     10.01 o 
   1  -3   8     1388.07     1363.64     23.51 o 
   2  -3   8     2632.75     2493.97     36.59 o 
   3  -3   8      322.69      313.83     15.34 o 
   4  -3   8      793.63      760.34     19.05 o 
   5  -3   8     2180.44     2259.23     36.88 o 
 -10  -2   8      107.29      104.14     13.40 o 
  -9  -2   8      738.86      779.47     26.32 o 
  -8  -2   8      701.90      685.75     23.05 o 
  -7  -2   8      366.79      319.98     15.87 o 
  -6  -2   8      309.07      307.88     11.67 o 
  -5  -2   8      125.72      128.13      5.66 o 
  -4  -2   8     2774.88     2803.59     30.08 o 
  -3  -2   8       35.20       41.75      4.47 o 
  -2  -2   8     2072.69     2055.50     29.40 o 
  -1  -2   8     5749.54     5517.51     67.74 o 
   0  -2   8      261.07      256.69     10.09 o 
   1  -2   8      661.38      668.41     15.89 o 
   2  -2   8     1369.29     1334.99     23.78 o 
   3  -2   8      420.83      415.93     14.08 o 
   4  -2   8      194.19      184.33     10.76 o 
   5  -2   8        9.25       14.84      8.49 o 
 -10  -1   8       25.22       11.98     10.55 o 
  -9  -1   8       76.20       86.81     11.97 o 
  -8  -1   8     4066.77     4036.39     75.09 o 
  -7  -1   8      164.63      149.23     11.76 o 
  -6  -1   8       23.78       28.01      7.35 o 
  -5  -1   8     7314.00     7464.47     71.13 o 
  -4  -1   8      571.35      577.02     10.46 o 
  -3  -1   8       37.59       33.31      4.49 o 
  -2  -1   8     3758.44     3702.49     47.41 o 
  -1  -1   8     1018.81      978.54     18.09 o 
   0  -1   8       83.46       79.02      7.09 o 
   1  -1   8      516.07      477.12     17.77 o 
   2  -1   8     3307.36     3300.19     45.48 o 
   3  -1   8      260.41      243.73     11.56 o 
   4  -1   8      187.06      182.48     10.45 o 
   5  -1   8     3245.02     3319.42     48.42 o 
 -10   0   8      133.23      136.49     14.90 o 
  -9   0   8      916.09      923.38     27.99 o 
  -8   0   8      364.46      364.57     17.62 o 
  -7   0   8        7.90        4.70      7.97 o 
  -6   0   8      481.54      500.24     24.84 o 
  -5   0   8      422.73      428.21      9.06 o 
  -4   0   8     1141.42     1147.87     15.45 o 
  -3   0   8       28.89       33.75      9.37 o 
  -2   0   8     3178.28     3151.09     41.28 o 
  -1   0   8     6350.46     6220.66     75.42 o 
   0   0   8      293.34      269.65     10.92 o 
   1   0   8      822.47      766.64     16.42 o 
   2   0   8     2151.17     2155.44     32.81 o 
   3   0   8        4.79        8.65      7.36 o 
   4   0   8       52.72       61.46      8.55 o 
   5   0   8      100.07       81.39      9.93 o 
 -10   1   8        0.54        0.34     10.29 o 
  -9   1   8      120.96      116.49     13.52 o 
  -8   1   8     3947.89     3850.97     71.99 o 
  -7   1   8      109.20       98.09     11.34 o 
  -6   1   8       82.39       86.46      6.56 o 
  -5   1   8     7904.96     8112.56     76.84 o 
  -4   1   8      412.03      430.52     25.92 o 
  -3   1   8       40.27       38.94      4.25 o 
  -2   1   8     3919.56     3891.91     49.30 o 
  -1   1   8     1044.70     1000.79     18.35 o 
   0   1   8      204.51      199.13      9.41 o 
   1   1   8      596.31      552.13     14.22 o 
   2   1   8     3004.74     2991.55     49.56 o 
   3   1   8      165.07      137.16      9.75 o 
   4   1   8      176.05      171.63     10.63 o 
   5   1   8     3234.19     3257.65     47.43 o 
 -10   2   8       89.15      103.60     13.88 o 
  -9   2   8      786.82      790.79     26.62 o 
  -8   2   8      692.18      712.56     23.57 o 
  -7   2   8      491.43      492.86     19.12 o 
  -6   2   8      426.17      422.61     17.65 o 
  -5   2   8      110.94      117.83      5.42 o 
  -4   2   8     2705.36     2745.03     29.52 o 
  -3   2   8       11.22        6.78      4.01 o 
  -2   2   8     1861.79     1844.26     27.22 o 
  -1   2   8     5694.49     5676.76     69.50 o 
   0   2   8      216.29      211.97      9.65 o 
   1   2   8      548.88      564.04     14.51 o 
   2   2   8     1297.63     1228.84     22.42 o 
   3   2   8      567.37      561.85     15.31 o 
   4   2   8      245.38      239.82     16.39 o 
   5   2   8       21.18       19.65      8.38 o 
 -10   3   8      727.41      700.14     25.96 o 
  -9   3   8     1106.87     1114.82     31.72 o 
  -8   3   8     2950.74     2980.81     59.23 o 
  -7   3   8     1269.95     1227.44     31.01 o 
  -6   3   8      377.97      384.82     16.58 o 
  -5   3   8     5315.22     5289.14     51.97 o 
  -4   3   8     2485.97     2542.92     33.86 o 
  -3   3   8        4.71        7.12      4.15 o 
  -2   3   8     2844.77     2813.58     31.28 o 
  -1   3   8     1603.57     1575.82     24.64 o 
   0   3   8      216.81      217.13     21.75 o 
   1   3   8     1502.27     1471.42     24.80 o 
   2   3   8     2636.81     2589.96     37.66 o 
   3   3   8      226.42      234.84     11.50 o 
   4   3   8      650.49      642.10     17.44 o 
   5   3   8     2128.49     2228.20     50.81 o 
 -10   4   8       83.88       75.50     12.30 o 
  -9   4   8     1131.27     1130.47     31.33 o 
  -8   4   8      869.60      859.48     26.06 o 
  -7   4   8      848.83      883.41     25.71 o 
  -6   4   8     1913.32     1981.13     41.84 o 
  -5   4   8      209.44      213.82      9.46 o 
  -4   4   8     1245.92     1302.29     33.30 o 
  -3   4   8      932.29      906.92     15.17 o 
  -2   4   8     3014.65     2988.33     33.10 o 
  -1   4   8     2277.38     2294.18     26.89 o 
   0   4   8      389.34      386.65     11.90 o 
   1   4   8      989.22      983.92     19.70 o 
   2   4   8      551.64      537.65     15.05 o 
   3   4   8     1193.88     1193.17     23.09 o 
   4   4   8      456.07      489.11     21.89 o 
   5   4   8      109.22       95.62     14.01 o 
 -10   5   8      924.02      944.26     30.05 o 
  -9   5   8     1162.52     1172.99     32.01 o 
  -8   5   8      812.85      807.22     26.21 o 
  -7   5   8     2359.71     2324.58     48.57 o 
  -6   5   8     1873.97     2015.11     42.97 o 
  -5   5   8     2480.14     2447.55     34.20 o 
  -4   5   8     2785.08     2794.69     31.23 o 
  -3   5   8     1540.08     1569.95     23.90 o 
  -2   5   8     1132.78     1116.39     16.04 o 
  -1   5   8     1493.82     1476.89     19.51 o 
   0   5   8     1284.93     1287.27     17.94 o 
   1   5   8     2402.57     2396.00     35.38 o 
   2   5   8      953.48      952.15     19.87 o 
   3   5   8     1008.09     1036.71     30.20 o 
   4   5   8     1052.58     1086.81     32.68 o 
 -10   6   8      130.92      128.65     14.74 o 
  -9   6   8      782.94      775.83     26.50 o 
  -8   6   8      321.40      303.43     18.09 o 
  -7   6   8     1935.47     1946.64     43.06 o 
  -6   6   8     3219.31     3249.56     61.57 o 
  -5   6   8      698.73      729.54     22.86 o 
  -4   6   8     1396.00     1423.86     22.53 o 
  -3   6   8     1376.20     1374.40     18.58 o 
  -2   6   8     1073.30     1076.88     18.98 o 
  -1   6   8     2280.45     2274.52     27.16 o 
   0   6   8      340.76      340.27      9.54 o 
   1   6   8     1499.14     1453.61     35.47 o 
   2   6   8      333.47      363.21     18.68 o 
   3   6   8     1296.76     1284.24     34.27 o 
   4   6   8     1704.40     1742.44     43.21 o 
 -10   7   8     1479.70     1514.95     39.02 o 
  -9   7   8      477.22      478.24     20.54 o 
  -8   7   8       51.55       55.95     11.68 o 
  -7   7   8     1586.72     1661.95     39.04 o 
  -6   7   8     1107.24     1133.10     29.47 o 
  -5   7   8      143.40      159.28      9.33 o 
  -4   7   8     2024.34     2066.46     32.08 o 
  -3   7   8     4163.59     4219.79    202.25 o 
  -2   7   8      881.29      856.90     24.69 o 
  -1   7   8      655.11      651.99     17.65 o 
   1   7   8      673.40      587.56     98.65 o 
   2   7   8      117.22      127.19     13.87 o 
   3   7   8     1362.49     1316.03     35.56 o 
   4   7   8      631.16      659.22     25.29 o 
  -9   8   8      831.22      825.17     27.20 o 
  -8   8   8      301.29      295.32     18.28 o 
  -7   8   8     1006.66     1051.86     29.80 o 
  -6   8   8     3563.95     3684.47     68.74 o 
  -5   8   8      194.59      209.49     16.11 o 
  -4   8   8     1193.68     1296.42     35.14 o 
  -3   8   8      811.21      851.75     18.23 o 
  -2   8   8      674.83      676.73     16.18 o 
  -1   8   8      560.26      546.76     29.22 o 
   0   8   8      408.74      385.76     12.68 o 
   1   8   8     1663.74     1648.05     28.19 o 
   2   8   8       64.95       94.85     12.47 o 
   3   8   8     1105.16     1157.77     32.77 o 
   4   8   8     1762.61     1847.23     45.23 o 
  -9   9   8       89.40       82.66     12.93 o 
  -8   9   8      173.76      190.79     15.11 o 
  -7   9   8     1508.23     1555.08     37.90 o 
  -6   9   8     1280.86     1283.32     32.98 o 
  -5   9   8      359.47      361.22     20.77 o 
  -4   9   8      469.72      493.82     22.02 o 
  -3   9   8     5260.98     5291.58    158.12 o 
  -2   9   8       95.14      116.69      8.20 o 
  -1   9   8      210.59      207.67     10.81 o 
   0   9   8     5610.86     5554.42    168.77 o 
   1   9   8      159.51      158.94      9.50 o 
   2   9   8       59.85       62.25     10.63 o 
   3   9   8     2104.15     2127.68     48.82 o 
  -9  10   8      636.70      646.18     24.13 o 
  -8  10   8       19.24       11.63     10.94 o 
  -7  10   8     1651.91     1739.84     41.05 o 
  -6  10   8     2332.43     2400.01     37.77 o 
  -5  10   8      424.82      431.57     22.52 o 
  -4  10   8     1276.52     1349.73     37.51 o 
  -3  10   8     1811.99     1923.73     46.51 o 
  -2  10   8      172.98      168.28      9.64 o 
  -1  10   8      157.10      169.15      9.86 o 
   0  10   8      131.25      126.80      9.37 o 
   1  10   8      688.79      670.54     17.15 o 
   2  10   8       51.91       41.24      8.37 o 
   3  10   8     1021.11     1029.72     31.05 o 
  -8  11   8      130.98      116.59     14.05 o 
  -7  11   8      715.22      767.95     19.95 o 
  -6  11   8      380.09      415.30     15.50 o 
  -5  11   8      399.86      408.90     22.67 o 
  -4  11   8      221.75      225.36     18.78 o 
  -3  11   8     2727.53     2883.35     63.68 o 
  -2  11   8      530.81      530.66     15.57 o 
  -1  11   8      265.49      267.83     12.86 o 
   0  11   8     5100.56     5023.98    194.84 o 
   1  11   8      384.54      362.93     14.34 o 
   2  11   8      125.79      138.59     11.78 o 
   3  11   8     1368.04     1407.97     27.44 o 
  -7  12   8     1049.58     1119.54     24.77 o 
  -6  12   8     2415.96     2525.83     45.74 o 
  -5  12   8      396.45      409.86     23.54 o 
  -4  12   8      799.54      865.37     30.83 o 
  -3  12   8      822.63      879.64     30.38 o 
  -2  12   8      307.55      313.45     20.20 o 
  -1  12   8      343.22      351.86     13.44 o 
   0  12   8      122.49      119.82      9.73 o 
   1  12   8      431.00      443.04     23.56 o 
   2  12   8        9.83       13.89     21.30 o 
  -7  13   8      755.66      771.45     31.88 o 
  -6  13   8      289.49      304.73     16.55 o 
  -5  13   8      439.51      474.93     25.29 o 
  -4  13   8      159.49      186.66     16.37 o 
  -3  13   8     1788.54     1907.73     48.31 o 
  -2  13   8     1123.54     1166.13     34.96 o 
  -1  13   8      734.83      742.88     28.15 o 
   0  13   8     1644.54     1599.73     29.16 o 
   1  13   8      949.28      940.68     52.10 o 
   2  13   8      155.07      172.71     20.78 o 
  -6  14   8     1957.44     2050.12     54.02 o 
  -5  14   8       91.99      102.21     16.32 o 
  -4  14   8      567.90      552.03     26.76 o 
  -3  14   8      645.05      710.75     28.09 o 
  -2  14   8      439.90      413.50     22.10 o 
  -1  14   8      356.12      357.21     20.65 o 
   0  14   8      115.53      115.17     14.08 o 
   1  14   8      410.39      429.50     32.97 o 
  -5  15   8      859.23      931.22     34.14 o 
  -4  15   8     1178.42     1279.90     39.34 o 
  -3  15   8      354.37      366.60     23.88 o 
  -2  15   8     1163.44     1239.78     38.56 o 
  -1  15   8     1101.23     1113.74     36.07 o 
   0  15   8      654.44      690.26     27.61 o 
  -4  16   8     1090.21     1295.55     41.27 o 
  -3  16   8      164.50      178.29     18.73 o 
  -2  16   8      612.82      658.82     29.28 o 
  -4 -14   9      816.25      795.64     26.93 o 
  -3 -14   9     1517.51     1521.55     39.32 o 
  -2 -14   9      309.33      316.36     14.08 o 
  -6 -13   9      263.15      274.33     18.95 o 
  -5 -13   9      317.13      325.87     19.69 o 
  -4 -13   9      245.04      247.91     18.49 o 
  -3 -13   9      328.17      348.72     20.29 o 
  -2 -13   9      163.45      177.67     11.02 o 
  -1 -13   9     1275.25     1304.24     25.47 o 
   0 -13   9     1665.20     1785.57     63.75 o 
  -7 -12   9     1317.56     1346.51     43.09 o 
  -6 -12   9      545.02      530.17     15.42 o 
  -5 -12   9      444.30      437.18     20.72 o 
  -4 -12   9     2936.20     2851.42     58.23 o 
  -3 -12   9     1178.65     1170.27     32.79 o 
  -2 -12   9      109.74      113.60     14.49 o 
  -1 -12   9      972.30      978.29     29.06 o 
   0 -12   9      258.70      278.21     13.42 o 
  -7 -11   9      827.50      833.74     18.74 o 
  -6 -11   9       40.97       34.46      7.80 o 
  -5 -11   9       98.02       93.17      8.24 o 
  -4 -11   9       66.11       81.78     11.46 o 
  -3 -11   9     1283.53     1307.85     27.35 o 
  -2 -11   9      132.50      140.84      9.95 o 
  -1 -11   9     1053.09     1142.93     37.42 o 
   0 -11   9     2729.75     2751.41     56.97 o 
   1 -11   9      138.96      142.71     11.00 o 
  -8 -10   9       77.54       65.28     13.17 o 
  -7 -10   9     2594.69     2541.62     36.80 o 
  -6 -10   9      269.66      261.57     11.75 o 
  -5 -10   9      118.19      114.67      8.64 o 
  -4 -10   9     4994.86     4864.67     60.96 o 
  -3 -10   9      163.27      172.83     11.24 o 
  -2 -10   9      417.66      422.38     13.75 o 
  -1 -10   9     2249.32     2260.27     35.99 o 
   0 -10   9      332.75      314.36     13.76 o 
   1 -10   9       34.19       32.46     17.18 o 
   2 -10   9      103.54      109.95     13.59 o 
  -8  -9   9      379.67      376.26     20.54 o 
  -7  -9   9      837.13      860.72     18.44 o 
  -6  -9   9      268.05      258.37     12.49 o 
  -5  -9   9      368.08      352.99     15.43 o 
  -4  -9   9        7.70       17.26      6.64 o 
  -3  -9   9     1902.95     1898.62     23.68 o 
  -2  -9   9      231.48      239.02     11.31 o 
  -1  -9   9      823.23      795.28     18.30 o 
   0  -9   9     4088.62     3964.52     54.04 o 
   1  -9   9       74.37       78.73      8.90 o 
   2  -9   9      348.55      344.15     28.80 o 
  -9  -8   9       47.89       53.17     11.94 o 
  -8  -8   9      504.45      493.04     22.02 o 
  -7  -8   9     2705.26     2637.85     37.35 o 
  -6  -8   9      202.48      203.34     10.29 o 
  -5  -8   9       10.00       16.63      6.58 o 
  -4  -8   9     4450.49     4354.63     75.03 o 
  -3  -8   9      605.98      612.67     12.56 o 
  -2  -8   9       67.38       68.04      6.25 o 
  -1  -8   9     2164.72     2104.48     32.67 o 
   0  -8   9      365.17      395.07     14.44 o 
   1  -8   9      319.00      285.65     13.04 o 
   2  -8   9      536.91      534.76     16.81 o 
  -9  -7   9      250.85      252.89     17.85 o 
  -8  -7   9      666.85      601.63     22.74 o 
  -7  -7   9      829.25      822.24     17.34 o 
  -6  -7   9     1345.72     1291.23     22.26 o 
  -5  -7   9      507.38      507.13     24.45 o 
  -4  -7   9      235.58      244.20      8.71 o 
  -3  -7   9     2230.06     2203.52     26.08 o 
  -2  -7   9       82.14       83.39      6.60 o 
  -1  -7   9      864.66      865.90     22.80 o 
   0  -7   9     2107.47     2114.43     33.32 o 
   1  -7   9       49.96       64.10      9.11 o 
   2  -7   9      135.93      138.27     10.51 o 
   3  -7   9     1152.59     1187.18     24.67 o 
  -9  -6   9      213.58      207.59     15.67 o 
  -8  -6   9     1217.01     1206.06     32.93 o 
  -7  -6   9     1512.63     1494.77     24.74 o 
  -6  -6   9      716.12      734.18     16.08 o 
  -5  -6   9      391.76      393.38     11.70 o 
  -4  -6   9     2539.64     2501.68     28.42 o 
  -3  -6   9     1242.88     1194.73     16.96 o 
  -2  -6   9      199.87      209.58     10.73 o 
  -1  -6   9     1520.72     1505.80     20.13 o 
   0  -6   9      745.32      717.03     16.29 o 
   1  -6   9      469.28      461.53     29.86 o 
   2  -6   9     1746.46     1741.53     43.05 o 
   3  -6   9      470.54      498.01     17.06 o 
  -9  -5   9      544.27      535.04     22.53 o 
  -8  -5   9      605.94      620.89     23.91 o 
  -7  -5   9      591.05      587.34     22.29 o 
  -6  -5   9     1505.12     1495.91     24.28 o 
  -5  -5   9     1680.39     1671.70     26.01 o 
  -4  -5   9      984.65      945.63     14.60 o 
  -3  -5   9     1551.35     1529.82     19.94 o 
  -2  -5   9      660.47      622.10     15.12 o 
  -1  -5   9     1140.75     1122.97     21.00 o 
   0  -5   9     1378.04     1347.43     24.23 o 
   1  -5   9      552.22      552.12     16.01 o 
   2  -5   9      614.06      634.79     17.47 o 
   3  -5   9      154.54      154.05     10.50 o 
 -10  -4   9      312.43      319.83     19.77 o 
  -9  -4   9     1630.05     1652.00     40.94 o 
  -8  -4   9     1468.28     1440.65     36.57 o 
  -7  -4   9      266.15      255.13     15.74 o 
  -6  -4   9     1664.61     1699.64     30.18 o 
  -5  -4   9      697.76      675.37     14.87 o 
  -4  -4   9     1076.39     1062.22     18.92 o 
  -3  -4   9     1466.33     1417.73     18.88 o 
  -2  -4   9     1369.49     1355.19     26.17 o 
  -1  -4   9     2257.14     2210.17     46.91 o 
   0  -4   9     1422.69     1370.73     44.51 o 
   1  -4   9     1584.97     1512.00     27.59 o 
   2  -4   9     1951.83     1931.66     31.92 o 
   3  -4   9      189.99      190.98     11.07 o 
 -10  -3   9      272.59      275.28     18.70 o 
  -9  -3   9      270.46      257.83     17.37 o 
  -8  -3   9      924.79      971.99     29.27 o 
  -7  -3   9      339.04      315.88     16.70 o 
  -6  -3   9     1472.11     1477.52     23.60 o 
  -5  -3   9     3491.52     3484.78     37.30 o 
  -4  -3   9      460.75      424.22      9.67 o 
  -3  -3   9     1397.63     1378.50     18.47 o 
  -2  -3   9     1163.43     1112.99     20.34 o 
  -1  -3   9      658.81      659.68     15.36 o 
   0  -3   9      330.10      354.49     12.64 o 
   1  -3   9      289.75      284.97     12.02 o 
   2  -3   9     1143.03     1073.45     22.09 o 
   3  -3   9        3.00        7.95      8.39 o 
 -10  -2   9      100.54       97.87     13.65 o 
  -9  -2   9     2295.27     2337.91     51.61 o 
  -8  -2   9      634.30      602.37     22.38 o 
  -7  -2   9      145.79      166.34     12.96 o 
  -6  -2   9     1583.07     1592.59     24.85 o 
  -5  -2   9     1496.86     1491.53     19.25 o 
  -4  -2   9      281.37      261.16      8.19 o 
  -3  -2   9     1066.29     1055.62     15.68 o 
  -2  -2   9     3560.61     3535.29     46.71 o 
  -1  -2   9      538.06      523.80     14.30 o 
   0  -2   9      726.87      708.24     35.80 o 
   1  -2   9     5522.00     5410.77     69.25 o 
   2  -2   9      841.15      840.52     21.60 o 
   3  -2   9       20.47       13.08      8.56 o 
   4  -2   9     1257.99     1300.32     26.59 o 
 -10  -1   9       14.50        1.01     11.01 o 
  -9  -1   9       86.60       91.73     12.62 o 
  -8  -1   9     2007.93     1917.39     43.44 o 
  -7  -1   9       13.82       26.21      9.33 o 
  -6  -1   9     1008.59     1031.25     28.43 o 
  -5  -1   9     5997.23     6040.39     59.44 o 
  -4  -1   9      402.23      387.49      9.45 o 
  -3  -1   9      698.51      671.02     15.21 o 
  -2  -1   9     3631.40     3510.07     93.66 o 
  -1  -1   9      300.49      295.35     18.31 o 
   0  -1   9      245.96      232.62     11.48 o 
   1  -1   9      308.05      280.94     12.95 o 
   2  -1   9      855.32      880.76     19.74 o 
   3  -1   9       23.16       18.00      8.18 o 
   4  -1   9      600.50      628.40     18.36 o 
 -10   0   9        7.02        7.31     12.22 o 
  -9   0   9     3094.56     3123.86     63.15 o 
  -8   0   9       21.94       35.23     10.17 o 
  -7   0   9      600.08      568.69     21.13 o 
  -6   0   9     2751.76     2770.56     55.01 o 
  -5   0   9      704.08      671.93     11.92 o 
  -4   0   9       49.11       46.43      5.18 o 
  -3   0   9      429.76      430.46     12.34 o 
  -2   0   9     4925.15     4844.16     60.94 o 
  -1   0   9      776.73      720.77     15.99 o 
   0   0   9       16.77       20.80      7.17 o 
   1   0   9     5879.36     5845.50     73.85 o 
   2   0   9      492.65      458.81     14.90 o 
   3   0   9       71.65       53.26      8.82 o 
   4   0   9      810.48      822.47     21.07 o 
 -10   1   9       35.50       38.66     11.87 o 
  -9   1   9       89.70      104.63     14.19 o 
  -8   1   9     2036.26     2023.53     45.24 o 
  -7   1   9       22.22       23.52      9.42 o 
  -6   1   9      980.70     1013.59     25.87 o 
  -5   1   9     5744.24     5744.53     56.79 o 
  -4   1   9      424.97      401.53     17.29 o 
  -3   1   9      627.24      638.05     14.41 o 
  -2   1   9     3704.84     3667.23     48.17 o 
  -1   1   9      409.08      405.53     12.44 o 
   0   1   9      226.73      226.08     10.99 o 
   1   1   9      310.98      289.00     12.44 o 
   2   1   9      937.73      902.89     20.11 o 
   3   1   9       11.84       14.80      8.86 o 
   4   1   9      587.68      618.05     18.73 o 
 -10   2   9       82.17       94.52     14.97 o 
  -9   2   9     2340.62     2424.07     52.67 o 
  -8   2   9      533.07      546.24     21.84 o 
  -7   2   9      141.64      152.27     13.57 o 
  -6   2   9     1722.65     1756.44     43.01 o 
  -5   2   9     1429.78     1459.31     18.90 o 
  -4   2   9      155.72      153.18      6.56 o 
  -3   2   9     1323.51     1286.56     21.71 o 
  -2   2   9     3619.01     3575.95     54.41 o 
  -1   2   9      388.53      394.78     12.49 o 
   0   2   9      648.70      670.59     16.55 o 
   1   2   9     5554.04     5432.67     69.54 o 
   2   2   9      701.60      757.94     29.77 o 
   3   2   9        1.44        7.09      8.39 o 
   4   2   9     1425.67     1459.14     29.99 o 
 -10   3   9      360.14      361.61     21.87 o 
  -9   3   9      249.41      277.94     19.36 o 
  -8   3   9      957.07      936.92     28.49 o 
  -7   3   9      359.15      335.58     17.38 o 
  -6   3   9     1233.46     1306.08     22.46 o 
  -5   3   9     3425.39     3482.30     36.93 o 
  -4   3   9      378.51      368.98     11.31 o 
  -3   3   9     1238.87     1271.10     21.65 o 
  -2   3   9     1194.78     1174.51     20.90 o 
  -1   3   9      886.65      888.43     18.26 o 
   0   3   9      381.19      400.91     26.21 o 
   1   3   9      346.88      336.61     13.15 o 
   2   3   9     1342.60     1324.62     25.05 o 
   3   3   9       10.19       11.02      8.15 o 
 -10   4   9      326.53      336.23     21.70 o 
  -9   4   9     1740.70     1755.32     42.74 o 
  -8   4   9     1278.68     1255.51     33.59 o 
  -7   4   9      246.24      257.22     16.24 o 
  -6   4   9     1988.64     2015.72     30.54 o 
  -5   4   9      795.76      778.85     17.25 o 
  -4   4   9     1000.36     1022.60     15.53 o 
  -3   4   9     1556.21     1535.12     34.93 o 
  -2   4   9     1392.33     1373.43     23.37 o 
  -1   4   9     2056.61     1995.77     30.61 o 
   0   4   9     1234.97     1235.87     22.64 o 
   1   4   9     1701.58     1712.35     29.01 o 
   2   4   9     1675.56     1643.55     28.46 o 
   3   4   9      159.60      169.81     11.06 o 
  -9   5   9      541.84      530.65     23.53 o 
  -8   5   9      623.60      608.12     24.27 o 
  -7   5   9      616.52      655.45     24.19 o 
  -6   5   9     1332.47     1350.85     33.54 o 
  -5   5   9     1591.15     1639.36     31.07 o 
  -4   5   9     1030.45     1008.38     37.95 o 
  -3   5   9     1603.85     1631.83     30.96 o 
  -2   5   9      605.34      581.03     14.21 o 
  -1   5   9     1313.25     1285.45     22.77 o 
   0   5   9     1546.79     1523.08     30.26 o 
   1   5   9      656.10      655.66     17.00 o 
   2   5   9      709.49      693.89     31.42 o 
   3   5   9      191.21      191.60     16.25 o 
  -9   6   9      227.08      208.10     16.79 o 
  -8   6   9     1039.00     1102.78     32.34 o 
  -7   6   9     1580.73     1660.76     40.05 o 
  -6   6   9      922.58      936.84     28.08 o 
  -5   6   9      538.85      567.64     16.65 o 
  -4   6   9     2610.76     2646.57     56.38 o 
  -3   6   9     1521.99     1511.42     34.25 o 
  -2   6   9      210.12      215.67     10.16 o 
  -1   6   9     1461.19     1480.78     25.41 o 
   0   6   9      916.57      872.92     19.00 o 
   1   6   9      424.75      410.54     21.02 o 
   2   6   9     1626.23     1565.70     39.70 o 
   3   6   9      493.75      551.82     24.07 o 
  -9   7   9      302.26      334.07     20.68 o 
  -8   7   9      675.91      706.10     25.34 o 
  -7   7   9      871.22      945.62     29.29 o 
  -6   7   9     1133.06     1174.57     23.64 o 
  -5   7   9      366.64      392.39     14.05 o 
  -4   7   9      210.59      227.97     12.17 o 
  -3   7   9     2110.45     2157.68     33.62 o 
  -2   7   9       49.79       48.73     10.56 o 
  -1   7   9      932.71      919.44     28.27 o 
   0   7   9     2162.41     2162.19     48.20 o 
   1   7   9      107.78      124.81     13.58 o 
   2   7   9      162.33      169.94     15.22 o 
   3   7   9     1320.39     1338.73     37.11 o 
  -9   8   9       27.46       50.54     12.17 o 
  -8   8   9      416.57      465.25     22.89 o 
  -7   8   9     2751.44     3026.56     61.23 o 
  -6   8   9      291.48      321.16     13.49 o 
  -5   8   9       35.92       29.51     11.66 o 
  -4   8   9     4518.66     4701.82    127.14 o 
  -3   8   9      749.82      788.28     22.70 o 
  -2   8   9       11.64        5.07      6.76 o 
  -1   8   9     1930.90     1878.16     43.71 o 
   0   8   9      253.48      272.38     18.81 o 
   1   8   9      159.00      179.57     14.93 o 
   2   8   9      492.84      482.84     22.34 o 
  -8   9   9      355.78      386.08     21.78 o 
  -7   9   9      903.18      975.26     30.58 o 
  -6   9   9      214.90      237.26     13.44 o 
  -5   9   9      225.34      218.84     18.69 o 
  -4   9   9        4.86       17.80      7.41 o 
  -3   9   9     1880.58     1958.72     95.94 o 
  -2   9   9      133.84      134.58      9.36 o 
  -1   9   9      880.35      864.77     19.61 o 
   0   9   9     4229.19     4277.55     82.20 o 
   1   9   9       60.68       58.75     12.45 o 
   2   9   9      357.83      369.97     20.89 o 
  -8  10   9       92.56       90.06     14.80 o 
  -7  10   9     2678.74     2948.62     45.78 o 
  -6  10   9      220.04      223.09     22.53 o 
  -5  10   9       74.13       87.46     14.48 o 
  -4  10   9     5339.24     5768.82    113.36 o 
  -3  10   9      156.74      160.74     10.32 o 
  -2  10   9      247.65      255.19     12.95 o 
  -1  10   9     2362.32     2376.29     71.21 o 
   0  10   9      365.94      343.92     21.03 o 
   1  10   9       24.04       14.10     11.48 o 
   2  10   9      114.26      118.68     14.80 o 
  -7  11   9      865.41      944.80     24.59 o 
  -6  11   9       71.80       67.12     10.00 o 
  -5  11   9       48.63       45.45     13.70 o 
  -4  11   9       76.14       90.38     14.47 o 
  -3  11   9     1432.32     1576.85     42.36 o 
  -2  11   9       66.71       65.90     15.52 o 
  -1  11   9      994.41      992.05     31.13 o 
   0  11   9     2804.76     2627.22     58.93 o 
   1  11   9      104.49      122.00     15.63 o 
  -7  12   9     1483.11     1632.59     31.66 o 
  -6  12   9      461.69      535.95     17.94 o 
  -5  12   9      459.17      514.45     26.31 o 
  -4  12   9     3041.01     3225.79     71.71 o 
  -3  12   9     1085.80     1256.97     36.85 o 
  -2  12   9       37.14       45.02     13.01 o 
  -1  12   9     1129.41     1122.64     23.76 o 
   0  12   9      288.44      276.57     13.64 o 
  -6  13   9      312.68      342.16     15.67 o 
  -5  13   9      342.55      373.98     24.54 o 
  -4  13   9      299.62      340.04     23.25 o 
  -3  13   9      385.64      414.67     24.01 o 
  -2  13   9      150.52      152.92     16.23 o 
  -1  13   9     1199.51     1205.68     36.48 o 
   0  13   9     1620.61     1651.92     30.60 o 
  -4  14   9      922.55     1043.77     36.35 o 
  -3  14   9     1402.37     1537.58     44.04 o 
  -2  14   9      283.18      298.43     20.64 o 
  -4 -12  10     1769.37     1768.76     42.39 o 
  -3 -12  10      233.82      226.92     17.52 o 
  -5 -11  10      998.49     1022.43     30.58 o 
  -4 -11  10      165.61      168.41     15.70 o 
  -3 -11  10      181.26      206.33     15.73 o 
  -2 -11  10      135.24      149.03     10.60 o 
  -1 -11  10     1033.26     1076.04     23.34 o 
  -6 -10  10       78.48       71.48      8.41 o 
  -5 -10  10      332.77      336.99     16.59 o 
  -4 -10  10     2977.43     2982.06     60.67 o 
  -3 -10  10       64.74       68.65     11.81 o 
  -2 -10  10      232.27      243.18     13.72 o 
  -1 -10  10     1926.79     1947.20     49.73 o 
  -7  -9  10      129.40      136.77     12.47 o 
  -6  -9  10      258.03      257.78     11.80 o 
  -5  -9  10     1147.14     1143.28     21.69 o 
  -4  -9  10       53.99       55.10     14.30 o 
  -3  -9  10      328.55      354.01     13.34 o 
  -2  -9  10      391.72      386.05     14.11 o 
  -1  -9  10     2263.36     2297.21     36.33 o 
   0  -9  10      297.12      268.34     14.21 o 
  -8  -8  10      150.69      162.66     14.65 o 
  -7  -8  10     1153.48     1134.16     21.73 o 
  -6  -8  10      159.59      158.17      9.76 o 
  -5  -8  10      166.66      176.65      9.93 o 
  -4  -8  10     2562.77     2530.22     36.64 o 
  -3  -8  10      101.53      109.22      7.09 o 
  -2  -8  10      310.70      320.42     21.43 o 
  -1  -8  10     1760.57     1718.13     29.54 o 
   0  -8  10      439.51      469.94     16.29 o 
   1  -8  10      403.22      405.89     15.32 o 
  -8  -7  10     1532.34     1543.95     39.31 o 
  -7  -7  10      409.42      400.60     19.50 o 
  -6  -7  10       42.24       45.51     13.22 o 
  -5  -7  10     2144.18     2191.25     42.61 o 
  -4  -7  10      930.48      962.73     19.50 o 
  -3  -7  10       86.97       89.96      9.69 o 
  -2  -7  10      982.28      934.93     15.90 o 
  -1  -7  10     1526.92     1497.47     36.84 o 
   0  -7  10      254.89      261.02     19.29 o 
   1  -7  10      403.37      408.63     16.07 o 
  -8  -6  10      298.49      317.36     19.84 o 
  -7  -6  10     1141.53     1145.09     32.13 o 
  -6  -6  10      352.75      348.89     12.41 o 
  -5  -6  10      743.67      753.59     16.97 o 
  -4  -6  10     1598.81     1571.61     21.01 o 
  -3  -6  10      649.21      634.55     18.05 o 
  -2  -6  10      657.80      649.31     13.63 o 
  -1  -6  10      592.21      606.34     16.83 o 
   0  -6  10      911.22      911.03     30.92 o 
   1  -6  10      608.32      618.52     18.29 o 
  -8  -5  10      669.49      671.62     24.83 o 
  -7  -5  10     1073.89     1058.94     30.77 o 
  -6  -5  10      547.64      525.06     14.27 o 
  -5  -5  10     1822.93     1780.24     28.16 o 
  -4  -5  10      702.74      696.14     13.30 o 
  -3  -5  10     1395.09     1365.97     19.76 o 
  -2  -5  10     2329.69     2359.53     42.44 o 
  -1  -5  10      463.62      480.11     11.75 o 
   0  -5  10      662.62      686.72     17.89 o 
   1  -5  10      548.21      599.28     17.92 o 
   2  -5  10      691.96      689.30     18.84 o 
  -9  -4  10     1213.44     1290.47     36.37 o 
  -8  -4  10      450.56      431.28     20.70 o 
  -7  -4  10      631.43      660.90     24.39 o 
  -6  -4  10      643.25      682.13     16.25 o 
  -5  -4  10      663.40      671.56     16.02 o 
  -4  -4  10      717.02      711.08     13.23 o 
  -3  -4  10      441.12      422.63     10.78 o 
  -2  -4  10      818.24      801.87     14.41 o 
  -1  -4  10      454.97      470.90     11.73 o 
   0  -4  10     1427.11     1471.30     26.69 o 
   1  -4  10     1513.30     1496.51     38.08 o 
   2  -4  10      430.97      451.66     16.28 o 
  -9  -3  10      504.36      554.68     23.54 o 
  -8  -3  10      219.33      212.66     16.61 o 
  -7  -3  10     1097.99     1035.11     29.78 o 
  -6  -3  10     1917.45     1968.83     57.57 o 
  -5  -3  10      830.79      834.93     17.37 o 
  -4  -3  10      525.99      507.94     16.31 o 
  -3  -3  10     3267.93     3217.09     35.70 o 
  -2  -3  10     1427.97     1383.00     19.57 o 
  -1  -3  10       42.43       40.89      8.16 o 
   0  -3  10     1641.30     1580.48     27.77 o 
   1  -3  10      247.96      258.10     13.69 o 
   2  -3  10      281.61      286.49     14.59 o 
  -9  -2  10     1981.42     2049.57     47.67 o 
  -8  -2  10      168.64      167.76     15.41 o 
  -7  -2  10      137.35      131.28     12.91 o 
  -6  -2  10     2279.55     2258.11     48.10 o 
  -5  -2  10      399.43      423.44     10.64 o 
  -4  -2  10      180.40      176.89      7.64 o 
  -3  -2  10      302.55      290.19      9.30 o 
  -2  -2  10     2140.74     2107.49     32.43 o 
  -1  -2  10       24.25       17.81      7.24 o 
   0  -2  10      992.50      967.79     20.80 o 
   1  -2  10     2877.02     2919.69     43.24 o 
   2  -2  10      142.04      136.02     10.75 o 
  -9  -1  10      183.29      193.41     16.73 o 
  -8  -1  10        9.44       -0.54     10.01 o 
  -7  -1  10      201.40      191.53     15.29 o 
  -6  -1  10     2906.85     2791.46     56.25 o 
  -5  -1  10      589.38      583.50     11.83 o 
  -4  -1  10      165.19      174.20      7.82 o 
  -3  -1  10     5169.62     5098.53     52.32 o 
  -2  -1  10      771.32      771.88     17.77 o 
  -1  -1  10       94.66       89.22      8.64 o 
   0  -1  10     1624.94     1634.69     40.58 o 
   1  -1  10       83.72       80.58      9.51 o 
   2  -1  10       14.02       13.35      8.03 o 
  -9   0  10     1837.34     1822.51     44.78 o 
  -8   0  10      154.61      164.15     14.63 o 
  -7   0  10      794.79      806.08     26.33 o 
  -6   0  10      447.44      448.04     19.52 o 
  -5   0  10        5.98        0.74      5.20 o 
  -4   0  10      102.95       99.19      6.59 o 
  -3   0  10       26.06       26.75      6.58 o 
  -2   0  10     1282.52     1258.12     22.68 o 
  -1   0  10       73.44       73.39      8.77 o 
   0   0  10      385.96      420.05     16.42 o 
   1   0  10     3460.54     3407.72     95.41 o 
   2   0  10       15.72       23.12      8.71 o 
  -9   1  10      206.75      186.98     16.06 o 
  -8   1  10       18.39       10.99     10.65 o 
  -7   1  10      198.10      205.97     16.00 o 
  -6   1  10     2626.06     2683.40     55.06 o 
  -5   1  10      515.79      529.62     11.74 o 
  -4   1  10      113.47      114.96      6.56 o 
  -3   1  10     5064.97     5078.68     86.70 o 
  -2   1  10      676.34      669.46     16.73 o 
  -1   1  10       43.72       44.34      9.80 o 
   0   1  10     1682.44     1677.96     28.85 o 
   1   1  10      120.91      135.57     15.44 o 
   2   1  10       21.63       23.75      8.29 o 
  -9   2  10     2049.59     2120.20     49.52 o 
  -8   2  10      132.74      113.24     13.53 o 
  -7   2  10      110.39      113.86     12.97 o 
  -6   2  10     2179.29     2252.52     33.83 o 
  -5   2  10      526.95      561.03     16.41 o 
  -4   2  10      258.46      244.20      9.16 o 
  -3   2  10      308.97      300.81     12.24 o 
  -2   2  10     2248.39     2290.13     34.47 o 
  -1   2  10        3.28        3.78      6.94 o 
   0   2  10      864.53      858.80     19.93 o 
   1   2  10     2828.07     2842.61     75.66 o 
   2   2  10      107.95      118.27     10.25 o 
  -9   3  10      430.19      459.59     22.20 o 
  -8   3  10      173.59      171.15     16.12 o 
  -7   3  10     1317.77     1271.32     34.15 o 
  -6   3  10     1933.42     2038.22     48.33 o 
  -5   3  10      665.75      687.08     16.46 o 
  -4   3  10      479.60      479.74     13.69 o 
  -3   3  10     3358.89     3339.15     83.07 o 
  -2   3  10     1308.08     1290.11     32.34 o 
  -1   3  10       24.58       33.00      8.00 o 
   0   3  10     1831.54     1811.29     30.36 o 
   1   3  10      305.78      292.64     14.75 o 
   2   3  10      322.57      345.91     15.37 o 
  -9   4  10     1105.77     1168.84     34.46 o 
  -8   4  10      415.08      434.19     22.61 o 
  -7   4  10      549.56      606.41     24.53 o 
  -6   4  10      656.46      725.50     17.38 o 
  -5   4  10      806.51      879.51     19.11 o 
  -4   4  10      801.69      810.10     38.42 o 
  -3   4  10      458.67      456.54     13.61 o 
  -2   4  10     1017.21      999.48     27.48 o 
  -1   4  10      452.43      448.80     28.31 o 
   0   4  10     1249.93     1289.75     24.46 o 
   1   4  10     1423.70     1472.51     27.17 o 
   2   4  10      307.51      316.94     14.69 o 
  -8   5  10      650.36      704.22     26.18 o 
  -7   5  10     1195.83     1296.68     35.53 o 
  -6   5  10      554.24      611.81     16.81 o 
  -5   5  10     1567.48     1588.54     26.97 o 
  -4   5  10      667.59      683.24     16.20 o 
  -3   5  10     1410.31     1389.41     24.40 o 
  -2   5  10     2155.18     2142.99     33.01 o 
  -1   5  10      466.70      480.69     14.62 o 
   0   5  10      807.66      832.66     19.61 o 
   1   5  10      563.62      608.48     17.65 o 
   2   5  10      747.79      773.19     29.90 o 
  -8   6  10      285.68      321.21     21.25 o 
  -7   6  10     1059.69     1103.79     32.96 o 
  -6   6  10      346.57      366.15     14.76 o 
  -5   6  10      966.84      992.18     20.32 o 
  -4   6  10     1676.06     1706.25     27.53 o 
  -3   6  10      745.19      727.50     17.03 o 
  -2   6  10      800.17      833.82     18.64 o 
  -1   6  10      658.73      667.88     17.20 o 
   0   6  10      880.99      853.06     28.59 o 
   1   6  10      555.57      610.08     25.20 o 
  -8   7  10     1503.42     1615.91     42.26 o 
  -7   7  10      550.32      618.17     18.86 o 
  -6   7  10       13.42        3.72      8.17 o 
  -5   7  10     1946.19     2052.57     36.56 o 
  -4   7  10      896.85      924.18     28.24 o 
  -3   7  10       49.78       60.52     12.86 o 
  -2   7  10      800.36      769.23     26.16 o 
  -1   7  10     1625.58     1648.45     41.05 o 
   0   7  10      322.85      306.81     19.13 o 
   1   7  10      375.77      377.66     22.90 o 
  -8   8  10      139.34      134.01     16.41 o 
  -7   8  10     1188.15     1316.75     27.04 o 
  -6   8  10      116.09      122.07     10.36 o 
  -5   8  10      235.99      218.94     18.79 o 
  -4   8  10     2551.70     2614.96     55.82 o 
  -3   8  10      123.64      117.39     13.42 o 
  -2   8  10      347.92      365.62     21.09 o 
  -1   8  10     1712.70     1657.95     41.55 o 
   0   8  10      323.67      304.28     21.13 o 
   1   8  10      274.79      254.65     19.53 o 
  -7   9  10      143.05      166.35     12.35 o 
  -6   9  10      159.96      177.77     12.85 o 
  -5   9  10     1139.49     1205.40     36.62 o 
  -4   9  10       81.62      106.52     10.33 o 
  -3   9  10      171.72      170.54     15.91 o 
  -2   9  10      341.37      306.50     19.13 o 
  -1   9  10     2315.16     2336.74     53.15 o 
   0   9  10      302.04      291.47     19.94 o 
  -6  10  10       36.05       39.05      9.71 o 
  -5  10  10      339.70      375.25     23.08 o 
  -4  10  10     3134.18     3483.04     75.02 o 
  -3  10  10       52.28       40.76     13.49 o 
  -2  10  10      190.78      195.18     16.21 o 
  -1  10  10     2162.70     2236.44     51.74 o 
  -5  11  10     1064.99     1215.06     38.52 o 
  -4  11  10      170.81      184.02     17.46 o 
  -3  11  10       76.82       84.56      9.74 o 
  -2  11  10      185.38      210.59     18.15 o 
  -4  12  10     1738.49     1923.79     50.52 o 
  -3  12  10      181.17      195.91     17.86 o 
  -5  -8  11     1141.98     1159.12     22.87 o 
  -4  -8  11      445.00      458.97     15.16 o 
  -3  -8  11       24.20       27.94      8.67 o 
  -6  -7  11       83.69       79.43      8.74 o 
  -5  -7  11     1083.03     1110.12     22.26 o 
  -4  -7  11      632.10      622.62     16.81 o 
  -3  -7  11      387.26      366.31     11.40 o 
  -2  -7  11      372.93      387.36     14.70 o 
  -7  -6  11      221.75      200.21     16.71 o 
  -6  -6  11      902.48      911.22     30.63 o 
  -5  -6  11      854.79      866.21     20.43 o 
  -4  -6  11      773.65      831.29     18.61 o 
  -3  -6  11      123.81      136.97      8.19 o 
  -2  -6  11     1061.06     1061.23     34.51 o 
  -1  -6  11      603.19      605.63     36.62 o 
  -7  -5  11      437.51      428.92     20.79 o 
  -6  -5  11      490.59      482.23     15.22 o 
  -5  -5  11      716.93      724.52     27.06 o 
  -4  -5  11      924.25      947.05     23.85 o 
  -3  -5  11      550.17      572.76     13.22 o 
  -2  -5  11      471.67      504.54     13.78 o 
  -1  -5  11      723.67      726.42     19.24 o 
  -7  -4  11      725.94      741.83     26.22 o 
  -6  -4  11     1354.76     1374.41     32.75 o 
  -5  -4  11       60.71       63.94      8.34 o 
  -4  -4  11      866.21      857.17     15.68 o 
  -3  -4  11      283.97      282.06     10.30 o 
  -2  -4  11      572.05      564.32     23.72 o 
  -1  -4  11      520.34      542.18     13.30 o 
   0  -4  11      264.05      270.55     13.50 o 
  -7  -3  11      399.19      388.52     20.30 o 
  -6  -3  11      783.23      771.11     27.04 o 
  -5  -3  11      253.27      242.18     17.37 o 
  -4  -3  11      601.47      588.36     12.67 o 
  -3  -3  11     2045.19     2027.16     39.21 o 
  -2  -3  11      386.36      384.59     11.50 o 
  -1  -3  11      740.74      729.12     18.55 o 
   0  -3  11     1213.17     1212.33     31.90 o 
  -8  -2  11      103.36      101.74     13.77 o 
  -7  -2  11     1740.24     1829.13     43.82 o 
  -6  -2  11      537.79      537.01     23.31 o 
  -5  -2  11       33.28       38.39      7.39 o 
  -4  -2  11     1049.09     1101.49     18.46 o 
  -3  -2  11       86.33      106.91      7.51 o 
  -2  -2  11       44.27       39.40      6.53 o 
  -1  -2  11      406.66      394.71     14.83 o 
   0  -2  11     1317.84     1296.04     26.23 o 
  -8  -1  11      295.13      299.08     20.86 o 
  -7  -1  11      268.40      299.48     20.16 o 
  -6  -1  11     1398.17     1468.05     37.75 o 
  -5  -1  11        4.90       -0.55      6.79 o 
  -4  -1  11      311.21      331.73     11.89 o 
  -3  -1  11     3479.44     3520.99     39.50 o 
  -2  -1  11       60.12       71.14      8.86 o 
  -1  -1  11      200.16      206.88     11.55 o 
   0  -1  11     2250.56     2288.91     36.77 o 
  -8   0  11       43.63       58.37     13.72 o 
  -7   0  11     2829.84     2875.25     60.04 o 
  -6   0  11      346.43      331.28     18.82 o 
  -5   0  11       46.75       46.97      6.48 o 
  -4   0  11     1212.93     1176.10     18.30 o 
  -3   0  11       62.81       87.12      8.99 o 
  -2   0  11        5.07       11.00      7.29 o 
  -1   0  11      134.40      115.30     10.40 o 
   0   0  11     1613.11     1630.70     29.51 o 
  -8   1  11      208.65      223.89     18.00 o 
  -7   1  11      255.41      255.54     18.05 o 
  -6   1  11     1445.71     1451.90     37.20 o 
  -5   1  11       13.04       16.51      7.55 o 
  -4   1  11      310.09      348.28     11.47 o 
  -3   1  11     3272.56     3338.03     46.65 o 
  -2   1  11       49.19       51.90      8.14 o 
  -1   1  11      151.43      147.40     10.62 o 
   0   1  11     2274.55     2372.11     53.15 o 
  -8   2  11      130.25      142.68     15.29 o 
  -7   2  11     1843.52     1900.06     45.63 o 
  -6   2  11      406.72      429.52     20.56 o 
  -5   2  11       95.01       97.66      9.09 o 
  -4   2  11     1171.78     1225.25     18.78 o 
  -3   2  11       89.27       89.92      9.38 o 
  -2   2  11       58.14       51.83      8.92 o 
  -1   2  11      506.86      543.38     17.19 o 
   0   2  11     1386.41     1397.20     26.90 o 
  -7   3  11      514.75      569.35     24.95 o 
  -6   3  11      839.45      835.32     27.48 o 
  -5   3  11      208.43      213.43     12.21 o 
  -4   3  11      512.24      539.00     12.63 o 
  -3   3  11     1974.04     1949.93     37.58 o 
  -2   3  11      322.64      335.15     14.22 o 
  -1   3  11      598.61      610.75     17.90 o 
   0   3  11     1283.20     1296.28     26.11 o 
  -7   4  11      772.01      808.50     29.12 o 
  -6   4  11     1205.40     1252.33     58.60 o 
  -5   4  11       63.38       59.61      8.98 o 
  -4   4  11     1011.03     1047.81     21.04 o 
  -3   4  11      250.02      249.25     12.41 o 
  -2   4  11      580.66      547.71     16.26 o 
  -1   4  11      526.58      540.02     16.77 o 
   0   4  11      278.44      273.65     13.72 o 
  -7   5  11      537.98      573.96     24.54 o 
  -6   5  11      581.98      590.92     17.50 o 
  -5   5  11      689.40      686.88     21.17 o 
  -4   5  11      758.71      792.37     27.02 o 
  -3   5  11      526.16      549.26     16.43 o 
  -2   5  11      435.96      455.63     17.01 o 
  -1   5  11      638.32      636.38     17.76 o 
  -7   6  11      221.88      208.36     17.77 o 
  -6   6  11      693.09      653.64     26.46 o 
  -5   6  11      867.61      896.40     29.34 o 
  -4   6  11      931.20      977.87     30.47 o 
  -3   6  11      138.51      124.25     14.39 o 
  -2   6  11     1088.82     1097.72     22.86 o 
  -1   6  11      730.68      732.41     28.71 o 
  -6   7  11      109.22      110.53     15.05 o 
  -5   7  11     1070.38     1123.67     23.86 o 
  -4   7  11      576.61      634.17     25.25 o 
  -3   7  11      296.27      313.68     21.65 o 
  -2   7  11      258.61      295.25     21.47 o 
  -5   8  11     1247.25     1307.89     25.87 o 
  -4   8  11      510.85      490.77     23.26 o 
  -3   8  11       28.70       36.06     13.83 o 
  -4   0  12     1658.88     1674.52     28.16 o 
                                                 
